# Supplementary material for: Laryngeal Transcriptomic Insights into Echolocation Call Frequency Divergence in Closely Related Rhinolophus Species
Source: Biology (Basel). 2026 Mar 30;15(7):548. doi: 10.3390/biology15070548 (PMC13072195; doi:10.3390/biology15070548)
Supplement: Supplementary file 1 [file biology-15-00548-s001.zip]

Archive with 2 entries (2 files):
- Supplementary Figures.pdf
- Supplementary_Tables.xlsx
