# Supplementary material for: Laryngeal Transcriptomic Insights into Echolocation Call Frequency Divergence in Closely Related Rhinolophus Species
Source: Biology (Basel). 2026 Mar 30;15(7):548. doi: 10.3390/biology15070548 (PMC13072195; doi:10.3390/biology15070548)
Supplement: Supplementary file 1 [file biology-15-00548-s001.zip › Supplementary_Tables.xlsx]

## Sheet: Table S1.
Table S1. Summary of sample information and sequencing data for three Rhinolophus species.
Species	Specimen ID	Sample ID	Sex	BCI	FA(mm)	HW(mm)	SW(mm)	SH(mm)	RF(kHz)	Raw Reads	Clean Reads	Mapping Rate (%)
R. episcopus("Rhep")	HuN24021	Rhep1	Male	0.154	46.94	8.42	4.36	4.62	45.4	24454993	24052614	70.96
	HuN24022	Rhep2	Male	0.148	46.23	9.08	4.49	4.04	46.8	29632814	29184378	67.95
	HuN24024	Rhep3	Male	0.156	48.21	9.38	4.78	4.46	44.9	23612559	23217465	62.83
R. siamensis("Rhsi")	HuN24026	Rhsi1	Male	0.121	40.18	8.9	3.32	3.12	65.4	23457961	23124667	70.78
	HuN24027	Rhsi2	Male	0.116	39.34	8.27	3.03	3.29	67.3	23498517	23112196	66.07
	HuN24029	Rhsi3	Male	0.122	38.6	8.84	3.48	3.32	65.9	23338866	22936303	68.63
R. osgoodi("Rhos")	HuN24013	Rhos1	Male	0.128	42.53	8.88	2.43	3.85	84.4	24178777	23794865	75.32
	HuN24015	Rhos2	Male	0.147	38.12	7.49	1.63	4.03	85.4	25292029	24875562	71.29
	HuN24016	Rhos3	Male	0.134	38.45	6.86	2.05	3.16	85.4	24501511	24127481	67.5
1 Abbreviations: BCI, body condition index; FA, forearm length; HW, horseshoe width; SW, sella width; SH, sella height; RF, resting frequency.

## Sheet: Table S2.
Table S2. PCR primers and annealing temperatures used for ACTC1 amplification in this study.
Primer	Direction	Sequence (5' to 3')	Annealing Temperature (℃)
EX2F1	Forward	GTCTTCCCACTCTCTTCACCC	57.7
EX2R1	Reverse	AAACAGGAGGAGCAGGTGAG	57.2
EX2F2	Forward	CCCTCTGCTCTGACTCCTCC	60.2
EX2R2	Reverse	GAAAAGGGAGGCCAAGGGAA	57.9
EX3F1	Forward	TCTCATCTTTTCCTTATAGGGCGT	55.1
EX3R2	Reverse	CACTGCTTTTTCAATTGGGGAGA	55.5
EX4EX5F1	Forward	TCCTCGGGGATTTACCTCGTT	58
EX4EX5R1	Reverse	GGGACTCCAAGCTATGACTTCTTTT	56.6
EX6F1	Forward	ACCTGTTCCACAAATCCCCTG	57.6
EX6R1	Reverse	CGTGCTAGAAAAAGTGCTAGAGA	54.2
EX7F1	Forward	GATGTGGCTTGCTCTGTTGCTG	59.6
EX7R1	Reverse	CCAAGCCACCGATCTAGGAGTTC	60

## Sheet: Table S3.
Table S3. Taxonomy, echolocation capabilities, and sequence sources of the 27 mammalian species used for evolutionary analyses.
Order	Species	Echolocation Capability	Accession Number	CDS Length（bp）
Chiroptera	Artibeus jamaicensis	Echolocation	XM_037133157.2	1134
	Desmodus rotundus	Echolocation	XM_045201554.2	1134
	Phyllostomus hastatus	Echolocation	XM_045822600.1	1134
	Pteronotus mesoamericanus	Echolocation	XM_054565619.1	1134
	Molossus molossus	Echolocation	XM_036247680.1	1134
	Eptesicus fuscus	Echolocation	XM_008142967.3	1134
	Myotis daubentonii	Echolocation	XM_059705445.1	1134
	Myotis lucifugus	Echolocation	XM_023752893.1	1134
	Saccopteryx leptura	Echolocation	XM_066341837.1	1134
	Saccopteryx bilineata	Echolocation	XM_066277212.1	1134
	Rhinolophus ferrumequinum	Echolocation	XM_033109597.1	1134
	Rhinolophus sinicus	Echolocation	XM_074327930.1	1134
	Rhinolophus osgoodi	Echolocation	PZ196261	1134
	Rhinolophus episcopus	Echolocation	PZ196259	1134
	Rhinolophus siamensis	Echolocation	PZ196260	1134
	Pteropus vampyrus	Non-echolocation	XM_011354869.2	1134
	Pteropus giganteus	Non-echolocation	XM_039843976.1	1134
Pilosa	Tamandua tetradactyla	Non-echolocation	XM_077127385.1	1134
Artiodactyla	Sus scrofa	Non-echolocation	FM212566.1	1134
Carnivora	Canis aureus	Non-echolocation	XM_077880494.1	1134
	Crocuta crocuta	Non-echolocation	XM_077771644.1	1134
Primates	Homo sapiens	Non-echolocation	KR710378.1	1134
Rodentia	Urocitellus parryii	Non-echolocation	XM_026391375.2	1134
	Callospermophilus lateralis	Non-echolocation	XM_076848472.2	1134
	Microtus pennsylvanicus	Non-echolocation	XM_075961737.1	1134
	Mus musculus	Non-echolocation	NM_009608.4	1134
	Arvicanthis niloticus	Non-echolocation	XM_034494269.2	1134

## Sheet: Table S4.
Table S4. Detailed results of Gene Ontology (GO) enrichment analysis of differentially expressed genes (DEGs).
Ontology	GO ID	Description	Gene Ratio	Background Ratio	Rich Factor	Fold Enrichment	z-score	p-value	Adjusted p-value	q-value	Gene IDs	Count	Comparison	Regulation
BP	GO:0000278	mitotic cell cycle	32/184	305/14100	0.104918	8.03991	14.2923	3.60742e-20	3.08435e-17	2.57836e-17	117012492/117013433/117015412/117037817/117024444/117019748/117016695/117017869/117013300/117027771/117035577/117014839/117025223/117027789/117015615/117017468/117029248/117012968/117030353/117016856/117026561/117011843/117020726/117036010/117015386/117026463/117019716/117017859/117018892/117023052/117018939/117035788	32	Rhos vs. Rhep	Up
BP	GO:1903047	mitotic cell cycle process	27/184	231/14100	0.116883	8.9568	14.0206	2.45982e-18	1.05157e-15	8.79062e-16	117012492/117013433/117037817/117024444/117019748/117016695/117017869/117013300/117027771/117014839/117025223/117027789/117015615/117017468/117029248/117030353/117016856/117026561/117011843/117020726/117036010/117015386/117026463/117018892/117023052/117018939/117035788	27	Rhos vs. Rhep	Up
BP	GO:0022402	cell cycle process	33/184	451/14100	0.0731707	5.6071	11.4344	5.09393e-16	1.45177e-13	1.21361e-13	117012492/117013433/117037817/117024444/117019748/117016695/117017869/117013300/117027771/117035577/117014839/117025223/117027789/117015615/117029415/117017468/117029248/117030353/117016856/117026561/117011843/117020726/117036010/117015386/117026463/117019716/117018892/117023052/117026816/117036558/117018939/117013825/117035788	33	Rhos vs. Rhep	Up
BP	GO:0006261	DNA-templated DNA replication	14/184	79/14100	0.177215	13.5801	12.893	1.4994e-12	3.20497e-10	2.67919e-10	117017869/117013300/117035577/117035773/117021097/117011843/117020726/117029452/117026463/117034877/117017859/117021627/117023052/117018939	14	Rhos vs. Rhep	Up
BP	GO:0006270	DNA replication initiation	9/184	21/14100	0.428571	32.8416	16.7905	2.31669e-12	3.96155e-10	3.31165e-10	117017869/117013300/117035577/117011843/117020726/117029452/117026463/117034877/117018939	9	Rhos vs. Rhep	Up
BP	GO:0006260	DNA replication	14/184	99/14100	0.141414	10.8366	11.2935	3.65025e-11	5.2016e-09	4.34828e-09	117017869/117013300/117035577/117035773/117021097/117011843/117020726/117029452/117026463/117034877/117017859/117021627/117023052/117018939	14	Rhos vs. Rhep	Up
BP	GO:0000280	nuclear division	16/184	155/14100	0.103226	7.91024	9.94708	1.80155e-10	2.20046e-08	1.83947e-08	117024444/117027771/117025223/117015615/117029415/117017468/117030353/117016856/117036010/117015386/117018892/117023052/117026816/117036558/117013825/117035788	16	Rhos vs. Rhep	Up
BP	GO:0048285	organelle fission	16/184	173/14100	0.0924855	7.08721	9.26314	9.28695e-10	9.92543e-08	8.29716e-08	117024444/117027771/117025223/117015615/117029415/117017468/117030353/117016856/117036010/117015386/117018892/117023052/117026816/117036558/117013825/117035788	16	Rhos vs. Rhep	Up
BP	GO:0098813	nuclear chromosome segregation	13/184	106/14100	0.122642	9.39807	9.97947	1.14969e-09	1.0922e-07	9.13028e-08	117024444/117027771/117014839/117025223/117015615/117029415/117030353/117016856/117015386/117018892/117036558/117013825/117035788	13	Rhos vs. Rhep	Up
BP	GO:0007059	chromosome segregation	14/184	153/14100	0.0915033	7.01194	8.59737	1.24609e-08	1.02924e-06	8.60395e-07	117024444/117027771/117014839/117025223/117015615/117029415/117030353/117016856/117036010/117015386/117018892/117036558/117013825/117035788	14	Rhos vs. Rhep	Up
BP	GO:0006259	DNA metabolic process	22/184	403/14100	0.0545906	4.1833	7.45527	1.40622e-08	1.02924e-06	8.60395e-07	117017869/117013300/117035577/117035773/117037304/117018834/117021097/117029321/117011843/117020726/117029452/117026463/117034877/117022876/117018582/117017859/117021627/117023052/117026816/117018939/117013825/117031343	22	Rhos vs. Rhep	Up
BP	GO:0051726	regulation of cell cycle	18/184	269/14100	0.0669145	5.12769	7.85963	1.44455e-08	1.02924e-06	8.60395e-07	117013433/117015412/117037817/117024444/117019748/117016695/117013300/117035577/117014839/117027789/117017468/117018413/117036010/117026463/117022876/117019716/117018939/117035788	18	Rhos vs. Rhep	Up
BP	GO:0044770	cell cycle phase transition	12/184	130/14100	0.0923077	7.07358	7.99952	1.28582e-07	8.45677e-06	7.06943e-06	117037817/117024444/117019748/117016695/117013300/117035577/117014839/117027789/117029248/117026463/117018939/117035788	12	Rhos vs. Rhep	Up
BP	GO:0000086	G2/M transition of mitotic cell cycle	7/184	32/14100	0.21875	16.7629	10.2646	1.46881e-07	8.85756e-06	7.40447e-06	117016695/117013300/117014839/117027789/117029248/117026463/117018939	7	Rhos vs. Rhep	Up
BP	GO:0000727	double-strand break repair via break-induced replication	5/184	11/14100	0.454545	34.832	12.9071	1.55396e-07	8.85756e-06	7.40447e-06	117017869/117021097/117011843/117020726/117029452	5	Rhos vs. Rhep	Up
BP	GO:0044839	cell cycle G2/M phase transition	7/184	33/14100	0.212121	16.2549	10.0882	1.84383e-07	9.45996e-06	7.90805e-06	117016695/117013300/117014839/117027789/117029248/117026463/117018939	7	Rhos vs. Rhep	Up
BP	GO:0140014	mitotic nuclear division	10/184	87/14100	0.114943	8.8081	8.40011	1.88093e-07	9.45996e-06	7.90805e-06	117024444/117027771/117025223/117015615/117017468/117016856/117036010/117015386/117018892/117035788	10	Rhos vs. Rhep	Up
BP	GO:0000076	DNA replication checkpoint signaling	5/184	13/14100	0.384615	29.4732	11.8099	4.23789e-07	1.92157e-05	1.60634e-05	117013300/117035577/117027789/117026463/117018939	5	Rhos vs. Rhep	Up
BP	GO:0000819	sister chromatid segregation	9/184	73/14100	0.123288	9.44759	8.32066	4.27016e-07	1.92157e-05	1.60634e-05	117024444/117027771/117025223/117015615/117016856/117015386/117018892/117013825/117035788	9	Rhos vs. Rhep	Up
BP	GO:0044772	mitotic cell cycle phase transition	10/184	96/14100	0.104167	7.98234	7.89326	4.79227e-07	2.0487e-05	1.71261e-05	117037817/117024444/117019748/117016695/117013300/117014839/117027789/117029248/117026463/117018939	10	Rhos vs. Rhep	Up
BP	GO:0051276	chromosome organization	14/184	215/14100	0.0651163	4.98989	6.7788	8.64979e-07	3.5217e-05	2.94396e-05	117024444/117027771/117025223/117015615/117026259/117016856/117011843/117020726/117029452/117015386/117018892/117023052/117013825/117035788	14	Rhos vs. Rhep	Up
BP	GO:0010389	regulation of G2/M transition of mitotic cell cycle	6/184	29/14100	0.206897	15.8546	9.20752	1.68456e-06	6.54682e-05	5.47281e-05	117016695/117013300/117014839/117027789/117026463/117018939	6	Rhos vs. Rhep	Up
BP	GO:0033260	nuclear DNA replication	5/184	17/14100	0.294118	22.5384	10.2173	1.95291e-06	6.95725e-05	5.81591e-05	117017869/117035577/117011843/117020726/117023052	5	Rhos vs. Rhep	Up
BP	GO:0044786	cell cycle DNA replication	5/184	17/14100	0.294118	22.5384	10.2173	1.95291e-06	6.95725e-05	5.81591e-05	117017869/117035577/117011843/117020726/117023052	5	Rhos vs. Rhep	Up
BP	GO:1902749	regulation of cell cycle G2/M phase transition	6/184	30/14100	0.2	15.3261	9.03206	2.083e-06	6.98682e-05	5.84063e-05	117016695/117013300/117014839/117027789/117026463/117018939	6	Rhos vs. Rhep	Up
BP	GO:1903046	meiotic cell cycle process	9/184	88/14100	0.102273	7.8372	7.39802	2.12465e-06	6.98682e-05	5.84063e-05	117016695/117029415/117017468/117030353/117015386/117023052/117026816/117036558/117013825	9	Rhos vs. Rhep	Up
BP	GO:0010564	regulation of cell cycle process	12/184	171/14100	0.0701754	5.37757	6.62243	2.46649e-06	7.81054e-05	6.52922e-05	117013433/117016695/117013300/117035577/117014839/117027789/117017468/117036010/117026463/117019716/117018939/117035788	12	Rhos vs. Rhep	Up
BP	GO:0007346	regulation of mitotic cell cycle	10/184	117/14100	0.0854701	6.54961	6.93108	2.99225e-06	9.02576e-05	7.54508e-05	117015412/117016695/117013300/117014839/117027789/117017468/117036010/117026463/117018939/117035788	10	Rhos vs. Rhep	Up
BP	GO:0000070	mitotic sister chromatid segregation	8/184	69/14100	0.115942	8.88469	7.54937	3.06137e-06	9.02576e-05	7.54508e-05	117024444/117027771/117025223/117015615/117016856/117015386/117018892/117035788	8	Rhos vs. Rhep	Up
BP	GO:0051321	meiotic cell cycle	9/184	96/14100	0.09375	7.1841	6.99088	4.40871e-06	0.000125648	0.000105036	117016695/117029415/117017468/117030353/117015386/117023052/117026816/117036558/117013825	9	Rhos vs. Rhep	Up
BP	GO:0140013	meiotic nuclear division	8/184	73/14100	0.109589	8.39786	7.2867	4.70775e-06	0.000129843	0.000108542	117029415/117017468/117030353/117015386/117023052/117026816/117036558/117013825	8	Rhos vs. Rhep	Up
BP	GO:1902969	mitotic DNA replication	4/184	11/14100	0.363636	27.8656	10.2494	8.62304e-06	0.000230397	0.0001926	117017869/117011843/117020726/117023052	4	Rhos vs. Rhep	Up
BP	GO:0042742	defense response to bacterium	7/184	61/14100	0.114754	8.79366	7.01429	1.38393e-05	0.000358563	0.000299741	117036976/117024193/117020755/117020756/117035253/117022847/117019644	7	Rhos vs. Rhep	Up
BP	GO:0045786	negative regulation of cell cycle	8/184	92/14100	0.0869565	6.66352	6.26668	2.64052e-05	0.000664013	0.000555081	117015412/117013300/117035577/117027789/117017468/117026463/117018939/117035788	8	Rhos vs. Rhep	Up
BP	GO:0010948	negative regulation of cell cycle process	7/184	73/14100	0.0958904	7.34812	6.25274	4.53121e-05	0.00110691	0.00092532	117013300/117035577/117027789/117017468/117026463/117018939/117035788	7	Rhos vs. Rhep	Up
BP	GO:1901987	regulation of cell cycle phase transition	8/184	101/14100	0.0792079	6.06974	5.87954	5.18917e-05	0.00123243	0.00103025	117016695/117013300/117035577/117014839/117027789/117026463/117018939/117035788	8	Rhos vs. Rhep	Up
BP	GO:0044818	mitotic G2/M transition checkpoint	4/184	17/14100	0.235294	18.0307	8.07895	5.84875e-05	0.00131597	0.00110008	117013300/117027789/117026463/117018939	4	Rhos vs. Rhep	Up
BP	GO:0045005	DNA-templated DNA replication maintenance of fidelity	4/184	17/14100	0.235294	18.0307	8.07895	5.84875e-05	0.00131597	0.00110008	117035773/117017859/117021627/117023052	4	Rhos vs. Rhep	Up
BP	GO:0050829	defense response to Gram-negative bacterium	4/184	18/14100	0.222222	17.029	7.82449	7.44337e-05	0.00163182	0.00136412	117036976/117020755/117020756/117022847	4	Rhos vs. Rhep	Up
BP	GO:0000724	double-strand break repair via homologous recombination	7/184	83/14100	0.0843373	6.46281	5.73949	0.000103488	0.00221207	0.00184917	117017869/117021097/117011843/117020726/117029452/117023052/117026816	7	Rhos vs. Rhep	Up
BP	GO:0006310	DNA recombination	9/184	143/14100	0.0629371	4.82289	5.28336	0.000107248	0.00223651	0.00186961	117017869/117021097/117011843/117020726/117029452/117018582/117023052/117026816/117013825	9	Rhos vs. Rhep	Up
BP	GO:0031570	DNA integrity checkpoint signaling	5/184	37/14100	0.135135	10.3555	6.55199	0.000111329	0.00226635	0.00189455	117013300/117035577/117027789/117026463/117018939	5	Rhos vs. Rhep	Up
BP	GO:0000725	recombinational repair	7/184	85/14100	0.0823529	6.31074	5.64695	0.000120365	0.00239331	0.00200069	117017869/117021097/117011843/117020726/117029452/117023052/117026816	7	Rhos vs. Rhep	Up
BP	GO:0000075	cell cycle checkpoint signaling	6/184	61/14100	0.0983607	7.53742	5.88368	0.000139328	0.0025685	0.00214713	117013300/117035577/117027789/117026463/117018939/117035788	6	Rhos vs. Rhep	Up
BP	GO:0010972	negative regulation of G2/M transition of mitotic cell cycle	4/184	21/14100	0.190476	14.5963	7.16951	0.000141192	0.0025685	0.00214713	117013300/117027789/117026463/117018939	4	Rhos vs. Rhep	Up
BP	GO:0051310	metaphase chromosome alignment	4/184	21/14100	0.190476	14.5963	7.16951	0.000141192	0.0025685	0.00214713	117024444/117014839/117030353/117015386	4	Rhos vs. Rhep	Up
BP	GO:1902750	negative regulation of cell cycle G2/M phase transition	4/184	21/14100	0.190476	14.5963	7.16951	0.000141192	0.0025685	0.00214713	117013300/117027789/117026463/117018939	4	Rhos vs. Rhep	Up
BP	GO:0098542	defense response to other organism	12/184	258/14100	0.0465116	3.56421	4.77979	0.00014702	0.00261879	0.00218917	117036976/117024193/117020755/117020756/117023661/117024073/117024074/117029321/117017655/117035253/117022847/117019644	12	Rhos vs. Rhep	Up
BP	GO:0045930	negative regulation of mitotic cell cycle	6/184	65/14100	0.0923077	7.07358	5.6434	0.000198522	0.003464	0.00289573	117015412/117013300/117027789/117026463/117018939/117035788	6	Rhos vs. Rhep	Up
BP	GO:0006974	DNA damage response	14/184	351/14100	0.039886	3.05648	4.48631	0.00020951	0.00358262	0.00299489	117017869/117027789/117018834/117021097/117011843/117020726/117029452/117022876/117017859/117021627/117023052/117026816/117018939/117031343	14	Rhos vs. Rhep	Up
BP	GO:1901990	regulation of mitotic cell cycle phase transition	6/184	67/14100	0.0895522	6.86243	5.53077	0.000234744	0.00388866	0.00325072	117016695/117013300/117014839/117027789/117026463/117018939	6	Rhos vs. Rhep	Up
BP	GO:0006952	defense response	15/184	399/14100	0.037594	2.88084	4.38237	0.000236503	0.00388866	0.00325072	117035720/117036976/117024193/117038398/117020755/117020756/117023661/117024073/117024074/117029321/117036569/117017655/117035253/117022847/117019644	15	Rhos vs. Rhep	Up
BP	GO:0044774	mitotic DNA integrity checkpoint signaling	4/184	25/14100	0.16	12.2609	6.47983	0.000286501	0.00462185	0.00386363	117013300/117027789/117026463/117018939	4	Rhos vs. Rhep	Up
BP	GO:1901988	negative regulation of cell cycle phase transition	6/184	70/14100	0.0857143	6.56832	5.3702	0.00029862	0.00468985	0.00392048	117013300/117035577/117027789/117026463/117018939/117035788	6	Rhos vs. Rhep	Up
BP	GO:0006281	DNA repair	12/184	279/14100	0.0430108	3.29593	4.45387	0.00030265	0.00468985	0.00392048	117017869/117018834/117021097/117011843/117020726/117029452/117022876/117017859/117021627/117023052/117026816/117031343	12	Rhos vs. Rhep	Up
BP	GO:0043207	response to external biotic stimulus	12/184	280/14100	0.0428571	3.28416	4.43913	0.000312657	0.00468985	0.00392048	117036976/117024193/117020755/117020756/117023661/117024073/117024074/117029321/117017655/117035253/117022847/117019644	12	Rhos vs. Rhep	Up
BP	GO:0051707	response to other organism	12/184	280/14100	0.0428571	3.28416	4.43913	0.000312657	0.00468985	0.00392048	117036976/117024193/117020755/117020756/117023661/117024073/117024074/117029321/117017655/117035253/117022847/117019644	12	Rhos vs. Rhep	Up
BP	GO:0009607	response to biotic stimulus	12/184	282/14100	0.0425532	3.26087	4.40984	0.000333516	0.00482184	0.00403082	117036976/117024193/117020755/117020756/117023661/117024073/117024074/117029321/117017655/117035253/117022847/117019644	12	Rhos vs. Rhep	Up
BP	GO:0044419	biological process involved in interspecies interaction between organisms	12/184	282/14100	0.0425532	3.26087	4.40984	0.000333516	0.00482184	0.00403082	117036976/117024193/117020755/117020756/117023661/117024073/117024074/117029321/117017655/117035253/117022847/117019644	12	Rhos vs. Rhep	Up
BP	GO:0040011	locomotion	11/184	242/14100	0.0454545	3.4832	4.48038	0.000338375	0.00482184	0.00403082	117035720/117028193/117032476/117020755/117020756/117023661/117024073/117024074/117025484/117019644/117037445	11	Rhos vs. Rhep	Up
BP	GO:0065004	protein-DNA complex assembly	7/184	101/14100	0.0693069	5.31102	4.99963	0.000352158	0.00493598	0.00412623	117017869/117035577/117025223/117037819/117031189/117026259/117023052	7	Rhos vs. Rhep	Up
BP	GO:0009617	response to bacterium	7/184	102/14100	0.0686275	5.25895	4.96382	0.000374003	0.00512297	0.00428255	117036976/117024193/117020755/117020756/117035253/117022847/117019644	7	Rhos vs. Rhep	Up
BP	GO:0050000	chromosome localization	4/184	27/14100	0.148148	11.3527	6.19136	0.000389464	0.00512297	0.00428255	117024444/117014839/117030353/117015386	4	Rhos vs. Rhep	Up
BP	GO:0051303	establishment of chromosome localization	4/184	27/14100	0.148148	11.3527	6.19136	0.000389464	0.00512297	0.00428255	117024444/117014839/117030353/117015386	4	Rhos vs. Rhep	Up
BP	GO:0007093	mitotic cell cycle checkpoint signaling	5/184	48/14100	0.104167	7.98234	5.57183	0.000389466	0.00512297	0.00428255	117013300/117027789/117026463/117018939/117035788	5	Rhos vs. Rhep	Up
BP	GO:0002444	myeloid leukocyte mediated immunity	3/184	12/14100	0.25	19.1576	7.23553	0.000441029	0.00571333	0.00477605	117035502/117020755/117020756	3	Rhos vs. Rhep	Up
BP	GO:0071824	protein-DNA complex organization	7/184	107/14100	0.0654206	5.01321	4.79153	0.000500077	0.00638158	0.00533468	117017869/117035577/117025223/117037819/117031189/117026259/117023052	7	Rhos vs. Rhep	Up
BP	GO:0071103	DNA conformation change	4/184	29/14100	0.137931	10.5697	5.93173	0.000516456	0.00649368	0.00542839	117011843/117020726/117029452/117013825	4	Rhos vs. Rhep	Up
BP	GO:0051301	cell division	6/184	81/14100	0.0740741	5.67633	4.85327	0.000656754	0.00813804	0.00680299	117012492/117013433/117013300/117015615/117030353/117019716	6	Rhos vs. Rhep	Up
BP	GO:0007052	mitotic spindle organization	5/184	54/14100	0.0925926	7.09541	5.16023	0.00067535	0.00824892	0.00689568	117013433/117016856/117026561/117015386/117018892	5	Rhos vs. Rhep	Up
BP	GO:0031297	replication fork processing	3/184	14/14100	0.214286	16.4208	6.63778	0.000715795	0.00861979	0.00720571	117035773/117021627/117023052	3	Rhos vs. Rhep	Up
BP	GO:0007051	spindle organization	6/184	84/14100	0.0714286	5.4736	4.72858	0.00079652	0.00945867	0.00790697	117013433/117030353/117016856/117026561/117015386/117018892	6	Rhos vs. Rhep	Up
BP	GO:0140546	defense response to symbiont	10/184	234/14100	0.042735	3.2748	4.0348	0.00100959	0.0118247	0.00988483	117036976/117020755/117020756/117023661/117024073/117024074/117029321/117017655/117035253/117022847	10	Rhos vs. Rhep	Up
BP	GO:1902850	microtubule cytoskeleton organization involved in mitosis	5/184	64/14100	0.078125	5.98675	4.59761	0.00146609	0.0169393	0.0141604	117013433/117016856/117026561/117015386/117018892	5	Rhos vs. Rhep	Up
BP	GO:0050830	defense response to Gram-positive bacterium	3/184	20/14100	0.15	11.4946	5.40038	0.00211633	0.0239982	0.0200613	117036976/117035253/117022847	3	Rhos vs. Rhep	Up
BP	GO:1901991	negative regulation of mitotic cell cycle phase transition	4/184	42/14100	0.0952381	7.29814	4.70025	0.00213317	0.0239982	0.0200613	117013300/117027789/117026463/117018939	4	Rhos vs. Rhep	Up
BP	GO:0006302	double-strand break repair	7/184	140/14100	0.05	3.83152	3.87157	0.00240582	0.026714	0.0223316	117017869/117021097/117011843/117020726/117029452/117023052/117026816	7	Rhos vs. Rhep	Up
BP	GO:0019953	sexual reproduction	9/184	221/14100	0.040724	3.1207	3.65377	0.00248764	0.0272684	0.022795	117016695/117029415/117017468/117030353/117015386/117023052/117026816/117036558/117013825	9	Rhos vs. Rhep	Up
BP	GO:0007229	integrin-mediated signaling pathway	4/184	45/14100	0.0888889	6.81159	4.48985	0.00275473	0.0298138	0.0249228	117035502/117019454/117036801/117038138	4	Rhos vs. Rhep	Up
BP	GO:0032392	DNA geometric change	3/184	24/14100	0.125	9.5788	4.83658	0.00361634	0.0381725	0.0319103	117011843/117020726/117029452	3	Rhos vs. Rhep	Up
BP	GO:0032508	DNA duplex unwinding	3/184	24/14100	0.125	9.5788	4.83658	0.00361634	0.0381725	0.0319103	117011843/117020726/117029452	3	Rhos vs. Rhep	Up
BP	GO:0045859	regulation of protein kinase activity	6/184	115/14100	0.0521739	3.99811	3.71203	0.00395856	0.0412752	0.034504	117037817/117024444/117019748/117027789/117030353/117018541	6	Rhos vs. Rhep	Up
BP	GO:0009605	response to external stimulus	13/184	435/14100	0.0298851	2.2901	3.14276	0.00468043	0.0482141	0.0403045	117036976/117024193/117020755/117020756/117023661/117024073/117024074/117025484/117029321/117017655/117035253/117022847/117019644	13	Rhos vs. Rhep	Up
BP	GO:0050900	leukocyte migration	5/184	91/14100	0.0549451	4.21046	3.53289	0.00674765	0.0686814	0.0574142	117035720/117020755/117020756/117025484/117019644	5	Rhos vs. Rhep	Up
BP	GO:0051338	regulation of transferase activity	7/184	170/14100	0.0411765	3.15537	3.251	0.00695778	0.0699871	0.0585057	117037817/117024444/117019748/117027007/117027789/117030353/117018541	7	Rhos vs. Rhep	Up
BP	GO:0002367	cytokine production involved in immune response	2/184	10/14100	0.2	15.3261	5.21096	0.00711463	0.0703907	0.0588431	117020755/117020756	2	Rhos vs. Rhep	Up
BP	GO:0022414	reproductive process	9/184	260/14100	0.0346154	2.65259	3.09265	0.00716256	0.0703907	0.0588431	117016695/117029415/117017468/117030353/117015386/117023052/117026816/117036558/117013825	9	Rhos vs. Rhep	Up
BP	GO:1903530	regulation of secretion by cell	5/184	93/14100	0.0537634	4.11992	3.47102	0.00738591	0.0717608	0.0599884	117035502/117024193/117016738/117023819/117030963	5	Rhos vs. Rhep	Up
BP	GO:0000910	cytokinesis	4/184	60/14100	0.0666667	5.1087	3.66726	0.00775161	0.0737133	0.0616206	117012492/117013433/117030353/117019716	4	Rhos vs. Rhep	Up
BP	GO:0006935	chemotaxis	6/184	133/14100	0.0451128	3.45701	3.27361	0.00796678	0.0737133	0.0616206	117020755/117020756/117023661/117024073/117024074/117025484	6	Rhos vs. Rhep	Up
BP	GO:0042330	taxis	6/184	133/14100	0.0451128	3.45701	3.27361	0.00796678	0.0737133	0.0616206	117020755/117020756/117023661/117024073/117024074/117025484	6	Rhos vs. Rhep	Up
BP	GO:0045132	meiotic chromosome segregation	3/184	32/14100	0.09375	7.1841	4.027	0.00821157	0.0737133	0.0616206	117029415/117015386/117036558	3	Rhos vs. Rhep	Up
BP	GO:0007080	mitotic metaphase chromosome alignment	2/184	11/14100	0.181818	13.9328	4.93395	0.00862144	0.0737133	0.0616206	117024444/117015386	2	Rhos vs. Rhep	Up
BP	GO:0007095	mitotic G2 DNA damage checkpoint signaling	2/184	11/14100	0.181818	13.9328	4.93395	0.00862144	0.0737133	0.0616206	117027789/117018939	2	Rhos vs. Rhep	Up
BP	GO:0009263	deoxyribonucleotide biosynthetic process	2/184	11/14100	0.181818	13.9328	4.93395	0.00862144	0.0737133	0.0616206	117023873/117033433	2	Rhos vs. Rhep	Up
BP	GO:0019985	translesion synthesis	2/184	11/14100	0.181818	13.9328	4.93395	0.00862144	0.0737133	0.0616206	117022876/117021627	2	Rhos vs. Rhep	Up
BP	GO:0044403	biological process involved in symbiotic interaction	2/184	11/14100	0.181818	13.9328	4.93395	0.00862144	0.0737133	0.0616206	117020755/117020756	2	Rhos vs. Rhep	Up
BP	GO:0051383	kinetochore organization	2/184	11/14100	0.181818	13.9328	4.93395	0.00862144	0.0737133	0.0616206	117025223/117015386	2	Rhos vs. Rhep	Up
BP	GO:0051445	regulation of meiotic cell cycle	2/184	11/14100	0.181818	13.9328	4.93395	0.00862144	0.0737133	0.0616206	117016695/117017468	2	Rhos vs. Rhep	Up
BP	GO:0141060	disruption of anatomical structure in another organism	2/184	11/14100	0.181818	13.9328	4.93395	0.00862144	0.0737133	0.0616206	117020755/117020756	2	Rhos vs. Rhep	Up
BP	GO:0051046	regulation of secretion	5/184	98/14100	0.0510204	3.90972	3.32364	0.00916351	0.0775723	0.0648465	117035502/117024193/117016738/117023819/117030963	5	Rhos vs. Rhep	Up
BP	GO:0016485	protein processing	4/184	67/14100	0.0597015	4.57495	3.3727	0.0113587	0.0933815	0.0780622	117025929/117026963/117030735/117016129	4	Rhos vs. Rhep	Up
BP	GO:0061982	meiosis I cell cycle process	4/184	67/14100	0.0597015	4.57495	3.3727	0.0113587	0.0933815	0.0780622	117016695/117023052/117026816/117013825	4	Rhos vs. Rhep	Up
BP	GO:0071900	regulation of protein serine/threonine kinase activity	4/184	67/14100	0.0597015	4.57495	3.3727	0.0113587	0.0933815	0.0780622	117037817/117024444/117019748/117030353	4	Rhos vs. Rhep	Up
BP	GO:0006271	DNA strand elongation involved in DNA replication	2/184	13/14100	0.153846	11.7893	4.47509	0.0120193	0.096948	0.0810436	117020726/117017859	2	Rhos vs. Rhep	Up
BP	GO:0022616	DNA strand elongation	2/184	13/14100	0.153846	11.7893	4.47509	0.0120193	0.096948	0.0810436	117020726/117017859	2	Rhos vs. Rhep	Up
BP	GO:0042554	superoxide anion generation	2/184	14/14100	0.142857	10.9472	4.28171	0.0139032	0.109057	0.0911659	117025330/117015215	2	Rhos vs. Rhep	Up
BP	GO:0045069	regulation of viral genome replication	2/184	14/14100	0.142857	10.9472	4.28171	0.0139032	0.109057	0.0911659	117029321/117017655	2	Rhos vs. Rhep	Up
BP	GO:0045071	negative regulation of viral genome replication	2/184	14/14100	0.142857	10.9472	4.28171	0.0139032	0.109057	0.0911659	117029321/117017655	2	Rhos vs. Rhep	Up
BP	GO:0000079	regulation of cyclin-dependent protein serine/threonine kinase activity	3/184	39/14100	0.0769231	5.89465	3.51959	0.0141582	0.109057	0.0911659	117037817/117024444/117019748	3	Rhos vs. Rhep	Up
BP	GO:1904029	regulation of cyclin-dependent protein kinase activity	3/184	39/14100	0.0769231	5.89465	3.51959	0.0141582	0.109057	0.0911659	117037817/117024444/117019748	3	Rhos vs. Rhep	Up
BP	GO:0007131	reciprocal meiotic recombination	3/184	40/14100	0.075	5.74728	3.45723	0.0151621	0.113716	0.0950606	117023052/117026816/117013825	3	Rhos vs. Rhep	Up
BP	GO:0035825	homologous recombination	3/184	40/14100	0.075	5.74728	3.45723	0.0151621	0.113716	0.0950606	117023052/117026816/117013825	3	Rhos vs. Rhep	Up
BP	GO:0140527	reciprocal homologous recombination	3/184	40/14100	0.075	5.74728	3.45723	0.0151621	0.113716	0.0950606	117023052/117026816/117013825	3	Rhos vs. Rhep	Up
BP	GO:0000731	DNA synthesis involved in DNA repair	2/184	15/14100	0.133333	10.2174	4.10697	0.0159058	0.116235	0.0971664	117022876/117021627	2	Rhos vs. Rhep	Up
BP	GO:0006275	regulation of DNA replication	2/184	15/14100	0.133333	10.2174	4.10697	0.0159058	0.116235	0.0971664	117035577/117018939	2	Rhos vs. Rhep	Up
BP	GO:0048525	negative regulation of viral process	2/184	15/14100	0.133333	10.2174	4.10697	0.0159058	0.116235	0.0971664	117029321/117017655	2	Rhos vs. Rhep	Up
BP	GO:0022411	cellular component disassembly	5/184	115/14100	0.0434783	3.33176	2.887	0.0173733	0.125883	0.105232	117033365/117022132/117037304/117027474/117013825	5	Rhos vs. Rhep	Up
BP	GO:0043549	regulation of kinase activity	6/184	159/14100	0.0377358	2.89171	2.75837	0.0180068	0.126314	0.105592	117037817/117024444/117019748/117027789/117030353/117018541	6	Rhos vs. Rhep	Up
BP	GO:0009262	deoxyribonucleotide metabolic process	2/184	16/14100	0.125	9.5788	3.94793	0.0180238	0.126314	0.105592	117023873/117033433	2	Rhos vs. Rhep	Up
BP	GO:0019079	viral genome replication	2/184	16/14100	0.125	9.5788	3.94793	0.0180238	0.126314	0.105592	117029321/117017655	2	Rhos vs. Rhep	Up
BP	GO:1903900	regulation of viral life cycle	2/184	16/14100	0.125	9.5788	3.94793	0.0180238	0.126314	0.105592	117029321/117017655	2	Rhos vs. Rhep	Up
BP	GO:0001909	leukocyte mediated cytotoxicity	3/184	43/14100	0.0697674	5.34631	3.28212	0.0184096	0.127969	0.106976	117015264/117020755/117020756	3	Rhos vs. Rhep	Up
BP	GO:0001906	cell killing	3/184	46/14100	0.0652174	4.99764	3.12268	0.0220132	0.15057	0.125869	117015264/117020755/117020756	3	Rhos vs. Rhep	Up
BP	GO:0030593	neutrophil chemotaxis	3/184	46/14100	0.0652174	4.99764	3.12268	0.0220132	0.15057	0.125869	117020755/117020756/117025484	3	Rhos vs. Rhep	Up
BP	GO:0050792	regulation of viral process	2/184	18/14100	0.111111	8.51449	3.66817	0.0225924	0.153305	0.128156	117029321/117017655	2	Rhos vs. Rhep	Up
BP	GO:0051225	spindle assembly	3/184	48/14100	0.0625	4.7894	3.0239	0.0246139	0.165708	0.138524	117030353/117016856/117018892	3	Rhos vs. Rhep	Up
BP	GO:0016477	cell migration	9/184	321/14100	0.0280374	2.14852	2.39346	0.0251311	0.167868	0.140329	117035720/117028193/117032476/117036801/117020755/117020756/117025484/117019644/117037445	9	Rhos vs. Rhep	Up
BP	GO:1990266	neutrophil migration	3/184	50/14100	0.06	4.59783	2.93044	0.0273733	0.174694	0.146036	117020755/117020756/117025484	3	Rhos vs. Rhep	Up
BP	GO:0006284	base-excision repair	2/184	20/14100	0.1	7.66304	3.42872	0.0275833	0.174694	0.146036	117017859/117031343	2	Rhos vs. Rhep	Up
BP	GO:0006301	postreplication repair	2/184	20/14100	0.1	7.66304	3.42872	0.0275833	0.174694	0.146036	117022876/117021627	2	Rhos vs. Rhep	Up
BP	GO:0006376	mRNA splice site recognition	2/184	20/14100	0.1	7.66304	3.42872	0.0275833	0.174694	0.146036	117015135/117011713	2	Rhos vs. Rhep	Up
BP	GO:0050432	catecholamine secretion	2/184	20/14100	0.1	7.66304	3.42872	0.0275833	0.174694	0.146036	117024193/117030963	2	Rhos vs. Rhep	Up
BP	GO:0050433	regulation of catecholamine secretion	2/184	20/14100	0.1	7.66304	3.42872	0.0275833	0.174694	0.146036	117024193/117030963	2	Rhos vs. Rhep	Up
BP	GO:0051952	regulation of amine transport	2/184	20/14100	0.1	7.66304	3.42872	0.0275833	0.174694	0.146036	117024193/117030963	2	Rhos vs. Rhep	Up
BP	GO:0023061	signal release	4/184	89/14100	0.0449438	3.44406	2.65962	0.0290658	0.18273	0.152753	117024193/117016738/117023819/117030963	4	Rhos vs. Rhep	Up
BP	GO:0002443	leukocyte mediated immunity	4/184	90/14100	0.0444444	3.4058	2.63273	0.030118	0.183306	0.153235	117035502/117015264/117020755/117020756	4	Rhos vs. Rhep	Up
BP	GO:0000281	mitotic cytokinesis	2/184	21/14100	0.0952381	7.29814	3.3211	0.0302294	0.183306	0.153235	117012492/117030353	2	Rhos vs. Rhep	Up
BP	GO:0006801	superoxide metabolic process	2/184	21/14100	0.0952381	7.29814	3.3211	0.0302294	0.183306	0.153235	117025330/117015215	2	Rhos vs. Rhep	Up
BP	GO:0034508	centromere complex assembly	2/184	21/14100	0.0952381	7.29814	3.3211	0.0302294	0.183306	0.153235	117025223/117026259	2	Rhos vs. Rhep	Up
BP	GO:0051016	barbed-end actin filament capping	2/184	21/14100	0.0952381	7.29814	3.3211	0.0302294	0.183306	0.153235	117033365/117022132	2	Rhos vs. Rhep	Up
BP	GO:0050851	antigen receptor-mediated signaling pathway	3/184	53/14100	0.0566038	4.33757	2.79913	0.0318086	0.189201	0.158163	117013901/117038138/117018541	3	Rhos vs. Rhep	Up
BP	GO:0045087	innate immune response	6/184	182/14100	0.032967	2.52628	2.38302	0.0322033	0.189201	0.158163	117036976/117023661/117024073/117024074/117035253/117022847	6	Rhos vs. Rhep	Up
BP	GO:0010639	negative regulation of organelle organization	4/184	92/14100	0.0434783	3.33176	2.58009	0.0322894	0.189201	0.158163	117033365/117022132/117017468/117011843	4	Rhos vs. Rhep	Up
BP	GO:0031399	regulation of protein modification process	7/184	232/14100	0.0301724	2.31213	2.31717	0.0326556	0.189201	0.158163	117037817/117024444/117019748/117027007/117027789/117030353/117018541	7	Rhos vs. Rhep	Up
BP	GO:0015837	amine transport	2/184	22/14100	0.0909091	6.9664	3.22032	0.0329719	0.189201	0.158163	117024193/117030963	2	Rhos vs. Rhep	Up
BP	GO:0044773	mitotic DNA damage checkpoint signaling	2/184	22/14100	0.0909091	6.9664	3.22032	0.0329719	0.189201	0.158163	117027789/117018939	2	Rhos vs. Rhep	Up
BP	GO:0051937	catecholamine transport	2/184	22/14100	0.0909091	6.9664	3.22032	0.0329719	0.189201	0.158163	117024193/117030963	2	Rhos vs. Rhep	Up
BP	GO:0097194	execution phase of apoptosis	2/184	22/14100	0.0909091	6.9664	3.22032	0.0329719	0.189201	0.158163	117037304/117013825	2	Rhos vs. Rhep	Up
BP	GO:0015844	monoamine transport	2/184	23/14100	0.0869565	6.66352	3.12565	0.0358078	0.202753	0.169491	117024193/117030963	2	Rhos vs. Rhep	Up
BP	GO:0032465	regulation of cytokinesis	2/184	23/14100	0.0869565	6.66352	3.12565	0.0358078	0.202753	0.169491	117013433/117019716	2	Rhos vs. Rhep	Up
BP	GO:0019362	pyridine nucleotide metabolic process	3/184	56/14100	0.0535714	4.1052	2.67722	0.0365966	0.203182	0.16985	117016808/117021797/117014390	3	Rhos vs. Rhep	Up
BP	GO:0046496	nicotinamide nucleotide metabolic process	3/184	56/14100	0.0535714	4.1052	2.67722	0.0365966	0.203182	0.16985	117016808/117021797/117014390	3	Rhos vs. Rhep	Up
BP	GO:0071621	granulocyte chemotaxis	3/184	56/14100	0.0535714	4.1052	2.67722	0.0365966	0.203182	0.16985	117020755/117020756/117025484	3	Rhos vs. Rhep	Up
BP	GO:0051656	establishment of organelle localization	5/184	141/14100	0.035461	2.71739	2.35666	0.0374831	0.206762	0.172842	117024444/117014839/117030353/117012505/117015386	5	Rhos vs. Rhep	Up
BP	GO:0046883	regulation of hormone secretion	2/184	24/14100	0.0833333	6.38587	3.03646	0.0387343	0.209581	0.175199	117024193/117023819	2	Rhos vs. Rhep	Up
BP	GO:0071880	adenylate cyclase-activating adrenergic receptor signaling pathway	2/184	24/14100	0.0833333	6.38587	3.03646	0.0387343	0.209581	0.175199	117024193/117022660	2	Rhos vs. Rhep	Up
BP	GO:0090307	mitotic spindle assembly	2/184	24/14100	0.0833333	6.38587	3.03646	0.0387343	0.209581	0.175199	117016856/117018892	2	Rhos vs. Rhep	Up
BP	GO:0050790	regulation of catalytic activity	11/184	460/14100	0.023913	1.83247	2.0873	0.0389746	0.209581	0.175199	117037817/117024444/117019748/117027007/117027789/117030353/117015391/117011843/117017655/117018541/117030914	11	Rhos vs. Rhep	Up
BP	GO:0072524	pyridine-containing compound metabolic process	3/184	58/14100	0.0517241	3.96364	2.60059	0.0399823	0.213656	0.178605	117016808/117021797/117014390	3	Rhos vs. Rhep	Up
BP	GO:0030334	regulation of cell migration	5/184	145/14100	0.0344828	2.64243	2.28587	0.0414698	0.220228	0.1841	117035720/117028193/117032476/117019644/117037445	5	Rhos vs. Rhep	Up
BP	GO:2000241	regulation of reproductive process	2/184	25/14100	0.08	6.13043	2.9522	0.0417486	0.22034	0.184193	117016695/117017468	2	Rhos vs. Rhep	Up
BP	GO:0015850	organic hydroxy compound transport	3/184	60/14100	0.05	3.83152	2.52731	0.0435212	0.225519	0.188523	117024193/117021932/117030963	3	Rhos vs. Rhep	Up
BP	GO:0051261	protein depolymerization	3/184	60/14100	0.05	3.83152	2.52731	0.0435212	0.225519	0.188523	117033365/117022132/117027474	3	Rhos vs. Rhep	Up
BP	GO:0097530	granulocyte migration	3/184	60/14100	0.05	3.83152	2.52731	0.0435212	0.225519	0.188523	117020755/117020756/117025484	3	Rhos vs. Rhep	Up
BP	GO:0051302	regulation of cell division	2/184	26/14100	0.0769231	5.89465	2.8724	0.0448478	0.22961	0.191942	117013433/117019716	2	Rhos vs. Rhep	Up
BP	GO:0071875	adrenergic receptor signaling pathway	2/184	26/14100	0.0769231	5.89465	2.8724	0.0448478	0.22961	0.191942	117024193/117022660	2	Rhos vs. Rhep	Up
BP	GO:0007127	meiosis I	3/184	62/14100	0.0483871	3.70792	2.45712	0.0472114	0.233324	0.195047	117023052/117026816/117013825	3	Rhos vs. Rhep	Up
BP	GO:0006096	glycolytic process	2/184	27/14100	0.0740741	5.67633	2.79666	0.0480294	0.233324	0.195047	117016808/117014390	2	Rhos vs. Rhep	Up
BP	GO:0009137	purine nucleoside diphosphate catabolic process	2/184	27/14100	0.0740741	5.67633	2.79666	0.0480294	0.233324	0.195047	117016808/117014390	2	Rhos vs. Rhep	Up
BP	GO:0009181	purine ribonucleoside diphosphate catabolic process	2/184	27/14100	0.0740741	5.67633	2.79666	0.0480294	0.233324	0.195047	117016808/117014390	2	Rhos vs. Rhep	Up
BP	GO:0009191	ribonucleoside diphosphate catabolic process	2/184	27/14100	0.0740741	5.67633	2.79666	0.0480294	0.233324	0.195047	117016808/117014390	2	Rhos vs. Rhep	Up
BP	GO:0009914	hormone transport	2/184	27/14100	0.0740741	5.67633	2.79666	0.0480294	0.233324	0.195047	117024193/117023819	2	Rhos vs. Rhep	Up
BP	GO:0030048	actin filament-based movement	2/184	27/14100	0.0740741	5.67633	2.79666	0.0480294	0.233324	0.195047	117024179/117012505	2	Rhos vs. Rhep	Up
BP	GO:0046032	ADP catabolic process	2/184	27/14100	0.0740741	5.67633	2.79666	0.0480294	0.233324	0.195047	117016808/117014390	2	Rhos vs. Rhep	Up
BP	GO:0046879	hormone secretion	2/184	27/14100	0.0740741	5.67633	2.79666	0.0480294	0.233324	0.195047	117024193/117023819	2	Rhos vs. Rhep	Up
CC	GO:0000775	chromosome, centromeric region	8/162	69/13343	0.115942	9.54947	7.89327	1.77107e-06	0.000292227	0.000266593	117027771/117014839/117015615/117026259/117030353/117015386/117036558/117035788	8	Rhos vs. Rhep	Up
CC	GO:0098687	chromosomal region	8/162	81/13343	0.0987654	8.13474	7.14019	6.02293e-06	0.000496892	0.000453305	117027771/117014839/117015615/117026259/117030353/117015386/117036558/117035788	8	Rhos vs. Rhep	Up
CC	GO:0051233	spindle midzone	4/162	14/13343	0.285714	23.5326	9.35128	1.90628e-05	0.00104845	0.000956485	117013433/117027771/117030353/117018892	4	Rhos vs. Rhep	Up
CC	GO:0005819	spindle	8/162	103/13343	0.0776699	6.39722	6.09591	3.55301e-05	0.00146562	0.00133705	117013433/117027771/117014839/117029415/117030353/117016856/117019716/117018892	8	Rhos vs. Rhep	Up
CC	GO:0030141	secretory granule	5/162	62/13343	0.0806452	6.64227	4.93661	0.000918568	0.0303127	0.0276537	117024193/117026276/117024012/117023819/117030963	5	Rhos vs. Rhep	Up
CC	GO:0000776	kinetochore	4/162	49/13343	0.0816327	6.72361	4.44973	0.00290059	0.0791446	0.0722021	117015615/117030353/117015386/117035788	4	Rhos vs. Rhep	Up
CC	GO:0000779	condensed chromosome, centromeric region	4/162	51/13343	0.0784314	6.45994	4.33083	0.00335765	0.0791446	0.0722021	117015615/117030353/117015386/117035788	4	Rhos vs. Rhep	Up
CC	GO:0000793	condensed chromosome	5/162	87/13343	0.0574713	4.73357	3.87322	0.00411645	0.0849018	0.0774543	117015615/117030353/117015386/117023052/117035788	5	Rhos vs. Rhep	Up
CC	GO:0000228	nuclear chromosome	5/162	91/13343	0.0549451	4.52551	3.74106	0.00498466	0.0913854	0.0833691	117021097/117026463/117034877/117017859/117023052	5	Rhos vs. Rhep	Up
CC	GO:0009897	external side of plasma membrane	7/162	179/13343	0.0391061	3.22095	3.31638	0.00621664	0.102074	0.0931203	117015264/117013901/117019454/117016891/117017037/117019644/117025316	7	Rhos vs. Rhep	Up
CC	GO:0099503	secretory vesicle	6/162	140/13343	0.0428571	3.52989	3.33598	0.00720802	0.102074	0.0931203	117024193/117026276/117024012/117023819/117036584/117030963	6	Rhos vs. Rhep	Up
CC	GO:0000307	cyclin-dependent protein kinase holoenzyme complex	3/162	34/13343	0.0882353	7.26743	4.05649	0.00797826	0.102074	0.0931203	117037817/117024444/117019748	3	Rhos vs. Rhep	Up
CC	GO:0009986	cell surface	9/162	285/13343	0.0315789	2.60097	3.02874	0.0080422	0.102074	0.0931203	117015264/117013901/117019454/117036801/117016891/117017037/117019644/117025316/117020833	9	Rhos vs. Rhep	Up
CC	GO:0000940	outer kinetochore	2/162	14/13343	0.142857	11.7663	4.46813	0.0121142	0.142774	0.13025	117015615/117015386	2	Rhos vs. Rhep	Up
CC	GO:0098552	side of membrane	8/162	260/13343	0.0307692	2.53428	2.7697	0.0140874	0.154962	0.141368	117015264/117013901/117019454/117026617/117016891/117017037/117019644/117025316	8	Rhos vs. Rhep	Up
CC	GO:0043195	terminal bouton	2/162	17/13343	0.117647	9.68991	3.97451	0.0176792	0.176766	0.16126	117016738/117035799	2	Rhos vs. Rhep	Up
CC	GO:0000922	spindle pole	3/162	46/13343	0.0652174	5.37158	3.29256	0.0182122	0.176766	0.16126	117013433/117014839/117019716	3	Rhos vs. Rhep	Up
CC	GO:0015629	actin cytoskeleton	7/162	230/13343	0.0304348	2.50674	2.55531	0.0222262	0.203741	0.185869	117024179/117012492/117029247/117038000/117012674/117012505/117037778	7	Rhos vs. Rhep	Up
CC	GO:0005876	spindle microtubule	2/162	27/13343	0.0740741	6.10105	2.94136	0.0421725	0.347923	0.317404	117013433/117016856	2	Rhos vs. Rhep	Up
CC	GO:0008305	integrin complex	2/162	27/13343	0.0740741	6.10105	2.94136	0.0421725	0.347923	0.317404	117019454/117036801	2	Rhos vs. Rhep	Up
CC	GO:0098636	protein complex involved in cell adhesion	2/162	28/13343	0.0714286	5.88316	2.8675	0.0450623	0.354061	0.323003	117019454/117036801	2	Rhos vs. Rhep	Up
CC	GO:0043679	axon terminus	2/162	29/13343	0.0689655	5.68029	2.79712	0.0480231	0.360173	0.328579	117016738/117035799	2	Rhos vs. Rhep	Up
MF	GO:0140097	catalytic activity, acting on DNA	12/175	175/14562	0.0685714	5.70593	6.9073	1.33436e-06	0.000329586	0.000294963	117035773/117037304/117030881/117011843/117020726/117029452/117018582/117017859/117021627/117023052/117026816/117013825	12	Rhos vs. Rhep	Up
MF	GO:0003688	DNA replication origin binding	4/175	10/14562	0.4	33.2846	11.2632	4.00032e-06	0.00049404	0.000442141	117017869/117013300/117029452/117026463	4	Rhos vs. Rhep	Up
MF	GO:0017116	single-stranded DNA helicase activity	4/175	11/14562	0.363636	30.2587	10.7062	6.22727e-06	0.000512712	0.000458852	117035773/117011843/117020726/117029452	4	Rhos vs. Rhep	Up
MF	GO:0004518	nuclease activity	9/175	134/14562	0.0671642	5.58883	5.88546	3.42881e-05	0.00211729	0.00189487	117038562/117035773/117037304/117030881/117023661/117024073/117024074/117017859/117022847	9	Rhos vs. Rhep	Up
MF	GO:0140640	catalytic activity, acting on a nucleic acid	16/175	446/14562	0.0358744	2.98516	4.6961	9.64012e-05	0.00476222	0.00426195	117035773/117037304/117030881/117023661/117024073/117024074/117011843/117020726/117029452/117018582/117017859/117021627/117023052/117026816/117022847/117013825	16	Rhos vs. Rhep	Up
MF	GO:0008094	ATP-dependent activity, acting on DNA	7/175	94/14562	0.0744681	6.1966	5.57453	0.000136456	0.00561743	0.00502732	117035773/117011843/117020726/117029452/117023052/117026816/117013825	7	Rhos vs. Rhep	Up
MF	GO:0140657	ATP-dependent activity	16/175	494/14562	0.0323887	2.69511	4.22741	0.000308199	0.010875	0.0097326	117024010/117013300/117035773/117037323/117016856/117026490/117026561/117020850/117011843/117020726/117029452/117012505/117026463/117023052/117026816/117013825	16	Rhos vs. Rhep	Up
MF	GO:0003697	single-stranded DNA binding	5/175	53/14562	0.0943396	7.85013	5.50995	0.000426026	0.0131536	0.0117718	117017869/117011843/117020726/117029452/117023052	5	Rhos vs. Rhep	Up
MF	GO:0003678	DNA helicase activity	4/175	35/14562	0.114286	9.50988	5.55903	0.000788881	0.0194854	0.0174384	117035773/117011843/117020726/117029452	4	Rhos vs. Rhep	Up
MF	GO:0004536	DNA nuclease activity	4/175	35/14562	0.114286	9.50988	5.55903	0.000788881	0.0194854	0.0174384	117035773/117037304/117030881/117017859	4	Rhos vs. Rhep	Up
MF	GO:0003777	microtubule motor activity	5/175	63/14562	0.0793651	6.60408	4.91626	0.000947435	0.0212742	0.0190394	117037323/117016856/117026490/117026561/117020850	5	Rhos vs. Rhep	Up
MF	GO:0003774	cytoskeletal motor activity	6/175	103/14562	0.0582524	4.84727	4.32147	0.00151016	0.0310842	0.0278188	117037323/117016856/117026490/117026561/117020850/117012505	6	Rhos vs. Rhep	Up
MF	GO:0004175	endopeptidase activity	12/175	372/14562	0.0322581	2.68424	3.62922	0.00181505	0.0344859	0.0308632	117025891/117035720/117025929/117038398/117029415/117022813/117024202/117024207/117026963/117015819/117035613/117016129	12	Rhos vs. Rhep	Up
MF	GO:0004540	RNA nuclease activity	5/175	81/14562	0.0617284	5.13651	4.11724	0.00290447	0.0512432	0.0458601	117030881/117023661/117024073/117024074/117022847	5	Rhos vs. Rhep	Up
MF	GO:0015631	tubulin binding	8/175	225/14562	0.0355556	2.95863	3.26546	0.00587635	0.0967639	0.0865989	117014839/117037323/117016856/117026490/117026561/117020850/117018892/117027474	8	Rhos vs. Rhep	Up
MF	GO:0008017	microtubule binding	7/175	185/14562	0.0378378	3.14854	3.24358	0.00705132	0.107737	0.0964191	117014839/117037323/117016856/117026490/117026561/117020850/117018892	7	Rhos vs. Rhep	Up
MF	GO:0019887	protein kinase regulator activity	5/175	101/14562	0.049505	4.11938	3.46944	0.00741509	0.107737	0.0964191	117033000/117037817/117024444/117019748/117030353	5	Rhos vs. Rhep	Up
MF	GO:0043138	3'-5' DNA helicase activity	2/175	12/14562	0.166667	13.8686	4.91834	0.00875647	0.120158	0.107536	117011843/117029452	2	Rhos vs. Rhep	Up
MF	GO:0004222	metalloendopeptidase activity	5/175	107/14562	0.046729	3.88838	3.30725	0.00939876	0.122184	0.109348	117025891/117035720/117025929/117026963/117015819	5	Rhos vs. Rhep	Up
MF	GO:0008301	DNA binding, bending	2/175	14/14562	0.142857	11.8873	4.49484	0.0118847	0.139787	0.125102	117038130/117017752	2	Rhos vs. Rhep	Up
MF	GO:0016646	oxidoreductase activity, acting on the CH-NH group of donors, NAD or NADP as acceptor	2/175	14/14562	0.142857	11.8873	4.49484	0.0118847	0.139787	0.125102	117025044/117012627	2	Rhos vs. Rhep	Up
MF	GO:0019207	kinase regulator activity	5/175	118/14562	0.0423729	3.52591	3.0384	0.0139324	0.156423	0.13999	117033000/117037817/117024444/117019748/117030353	5	Rhos vs. Rhep	Up
MF	GO:0004520	DNA endonuclease activity	2/175	17/14562	0.117647	9.78958	3.99913	0.0173482	0.186304	0.166733	117035773/117030881	2	Rhos vs. Rhep	Up
MF	GO:0016538	cyclin-dependent protein serine/threonine kinase regulator activity	3/175	47/14562	0.0638298	5.31137	3.26501	0.0187916	0.189664	0.16974	117037817/117024444/117019748	3	Rhos vs. Rhep	Up
MF	GO:0003887	DNA-directed DNA polymerase activity	2/175	18/14562	0.111111	9.24571	3.86058	0.0193643	0.189664	0.16974	117017859/117021627	2	Rhos vs. Rhep	Up
MF	GO:0004386	helicase activity	4/175	86/14562	0.0465116	3.8703	2.9443	0.0199647	0.189664	0.16974	117035773/117011843/117020726/117029452	4	Rhos vs. Rhep	Up
MF	GO:0008047	enzyme activator activity	7/175	230/14562	0.0304348	2.53252	2.58373	0.0212408	0.194314	0.173902	117033000/117021036/117027007/117030353/117015391/117025330/117015215	7	Rhos vs. Rhep	Up
MF	GO:0008237	metallopeptidase activity	6/175	181/14562	0.0331492	2.75839	2.62536	0.0221708	0.195578	0.175033	117025891/117035720/117025929/117034854/117026963/117015819	6	Rhos vs. Rhep	Up
MF	GO:0034061	DNA polymerase activity	2/175	21/14562	0.0952381	7.9249	3.50232	0.025962	0.221125	0.197896	117017859/117021627	2	Rhos vs. Rhep	Up
MF	GO:0016645	oxidoreductase activity, acting on the CH-NH group of donors	2/175	22/14562	0.0909091	7.56468	3.39838	0.0283362	0.233301	0.208793	117025044/117012627	2	Rhos vs. Rhep	Up
MF	GO:0004725	protein tyrosine phosphatase activity	3/175	56/14562	0.0535714	4.45776	2.8592	0.0297176	0.236782	0.211908	117016695/117018484/117018541	3	Rhos vs. Rhep	Up
MF	GO:0044877	protein-containing complex binding	10/175	436/14562	0.0229358	1.90852	2.12421	0.0379562	0.286845	0.256712	117033365/117027007/117014839/117027789/117038000/117015391/117019454/117036801/117012505/117015386	10	Rhos vs. Rhep	Up
MF	GO:0004252	serine-type endopeptidase activity	5/175	154/14562	0.0324675	2.70167	2.34133	0.0383235	0.286845	0.256712	117038398/117022813/117024202/117024207/117016129	5	Rhos vs. Rhep	Up
MF	GO:0004519	endonuclease activity	3/175	63/14562	0.047619	3.96245	2.59885	0.0400825	0.291188	0.260598	117038562/117035773/117030881	3	Rhos vs. Rhep	Up
MF	GO:1990782	protein tyrosine kinase binding	2/175	27/14562	0.0740741	6.16381	2.96193	0.0414128	0.292256	0.261555	117033000/117021937	2	Rhos vs. Rhep	Up
MF	GO:0016893	endonuclease activity, active with either ribo- or deoxyribonucleic acids and producing 5'-phosphomonoesters	2/175	29/14562	0.0689655	5.73872	2.81716	0.0471648	0.323603	0.289608	117035773/117030881	2	Rhos vs. Rhep	Up
MF	GO:0008236	serine-type peptidase activity	5/175	165/14562	0.030303	2.52156	2.16782	0.0490304	0.325539	0.291341	117038398/117022813/117024202/117024207/117016129	5	Rhos vs. Rhep	Up
BP	GO:1990138	neuron projection extension	2/21	36/14100	0.0555556	37.3016	8.42249	0.00129099	0.0486989	0.0295651	117019174/117034902	2	Rhos vs. Rhep	Down
BP	GO:0048588	developmental cell growth	2/21	38/14100	0.0526316	35.3383	8.18588	0.001438	0.0486989	0.0295651	117019174/117034902	2	Rhos vs. Rhep	Down
BP	GO:0060560	developmental growth involved in morphogenesis	2/21	38/14100	0.0526316	35.3383	8.18588	0.001438	0.0486989	0.0295651	117019174/117034902	2	Rhos vs. Rhep	Down
BP	GO:0007286	spermatid development	2/21	41/14100	0.0487805	32.7526	7.86343	0.00167282	0.0486989	0.0295651	117019174/117022433	2	Rhos vs. Rhep	Down
BP	GO:0048515	spermatid differentiation	2/21	42/14100	0.047619	31.9728	7.76356	0.00175488	0.0486989	0.0295651	117019174/117022433	2	Rhos vs. Rhep	Down
BP	GO:0035082	axoneme assembly	2/21	44/14100	0.0454545	30.5195	7.57394	0.00192467	0.0486989	0.0295651	117023405/117019174	2	Rhos vs. Rhep	Down
BP	GO:0055088	lipid homeostasis	2/21	44/14100	0.0454545	30.5195	7.57394	0.00192467	0.0486989	0.0295651	117014749/117012668	2	Rhos vs. Rhep	Down
BP	GO:0016049	cell growth	2/21	47/14100	0.0425532	28.5714	7.31209	0.00219343	0.0486989	0.0295651	117019174/117034902	2	Rhos vs. Rhep	Down
BP	GO:0060271	cilium assembly	3/21	179/14100	0.0167598	11.253	5.33163	0.00226128	0.0486989	0.0295651	117023405/117019174/117030045	3	Rhos vs. Rhep	Down
BP	GO:0001578	microtubule bundle formation	2/21	55/14100	0.0363636	24.4156	6.7196	0.00299165	0.0486989	0.0295651	117023405/117019174	2	Rhos vs. Rhep	Down
BP	GO:0044782	cilium organization	3/21	204/14100	0.0147059	9.87395	4.93066	0.00327493	0.0486989	0.0295651	117023405/117019174/117030045	3	Rhos vs. Rhep	Down
BP	GO:0120031	plasma membrane bounded cell projection assembly	3/21	210/14100	0.0142857	9.59184	4.84465	0.00355354	0.0486989	0.0295651	117023405/117019174/117030045	3	Rhos vs. Rhep	Down
BP	GO:0003341	cilium movement	2/21	61/14100	0.0327869	22.0141	6.35221	0.00366691	0.0486989	0.0295651	117023405/117019174	2	Rhos vs. Rhep	Down
BP	GO:0007281	germ cell development	2/21	62/14100	0.0322581	21.659	6.29608	0.00378575	0.0486989	0.0295651	117019174/117022433	2	Rhos vs. Rhep	Down
BP	GO:0048589	developmental growth	2/21	62/14100	0.0322581	21.659	6.29608	0.00378575	0.0486989	0.0295651	117019174/117034902	2	Rhos vs. Rhep	Down
BP	GO:0030031	cell projection assembly	3/21	216/14100	0.0138889	9.3254	4.76203	0.00384634	0.0486989	0.0295651	117023405/117019174/117030045	3	Rhos vs. Rhep	Down
BP	GO:0120036	plasma membrane bounded cell projection organization	4/21	472/14100	0.00847458	5.69007	4.00269	0.00471683	0.0486989	0.0295651	117023405/117019174/117034902/117030045	4	Rhos vs. Rhep	Down
BP	GO:0007283	spermatogenesis	2/21	70/14100	0.0285714	19.1837	5.89006	0.00480028	0.0486989	0.0295651	117019174/117022433	2	Rhos vs. Rhep	Down
BP	GO:0030030	cell projection organization	4/21	477/14100	0.00838574	5.63043	3.9734	0.00489669	0.0486989	0.0295651	117023405/117019174/117034902/117030045	4	Rhos vs. Rhep	Down
BP	GO:0002696	positive regulation of leukocyte activation	2/21	71/14100	0.028169	18.9135	5.84405	0.004935	0.0486989	0.0295651	117016253/117021923	2	Rhos vs. Rhep	Down
BP	GO:0050867	positive regulation of cell activation	2/21	71/14100	0.028169	18.9135	5.84405	0.004935	0.0486989	0.0295651	117016253/117021923	2	Rhos vs. Rhep	Down
BP	GO:0040007	growth	2/21	73/14100	0.0273973	18.3953	5.75478	0.00520965	0.0486989	0.0295651	117019174/117034902	2	Rhos vs. Rhep	Down
BP	GO:0051346	negative regulation of hydrolase activity	2/21	73/14100	0.0273973	18.3953	5.75478	0.00520965	0.0486989	0.0295651	117014749/117022433	2	Rhos vs. Rhep	Down
BP	GO:0048232	male gamete generation	2/21	75/14100	0.0266667	17.9048	5.669	0.00549122	0.0491922	0.0298646	117019174/117022433	2	Rhos vs. Rhep	Down
BP	GO:0022412	cellular process involved in reproduction in multicellular organism	2/21	79/14100	0.0253165	16.9982	5.50697	0.00607496	0.0502544	0.0305094	117019174/117022433	2	Rhos vs. Rhep	Down
BP	GO:0000902	cell morphogenesis	3/21	255/14100	0.0117647	7.89916	4.29376	0.00611007	0.0502544	0.0305094	117030453/117019174/117034902	3	Rhos vs. Rhep	Down
BP	GO:0002684	positive regulation of immune system process	3/21	258/14100	0.0116279	7.80731	4.26191	0.00631102	0.0502544	0.0305094	117037783/117016253/117021923	3	Rhos vs. Rhep	Down
BP	GO:0002694	regulation of leukocyte activation	2/21	101/14100	0.019802	13.2956	4.78939	0.00976339	0.0749689	0.0455136	117016253/117021923	2	Rhos vs. Rhep	Down
BP	GO:0007276	gamete generation	2/21	104/14100	0.0192308	12.9121	4.70891	0.0103273	0.0765643	0.0464821	117019174/117022433	2	Rhos vs. Rhep	Down
BP	GO:0050865	regulation of cell activation	2/21	107/14100	0.0186916	12.5501	4.63168	0.0109054	0.0781553	0.047448	117016253/117021923	2	Rhos vs. Rhep	Down
BP	GO:0003006	developmental process involved in reproduction	2/21	113/14100	0.0176991	11.8837	4.48612	0.0121038	0.0815836	0.0495293	117019174/117022433	2	Rhos vs. Rhep	Down
BP	GO:0043086	negative regulation of catalytic activity	2/21	119/14100	0.0168067	11.2845	4.35117	0.0133576	0.0815836	0.0495293	117014749/117022433	2	Rhos vs. Rhep	Down
BP	GO:0002682	regulation of immune system process	3/21	346/14100	0.00867052	5.82164	3.507	0.0140367	0.0815836	0.0495293	117037783/117016253/117021923	3	Rhos vs. Rhep	Down
BP	GO:0007288	sperm axoneme assembly	1/21	10/14100	0.1	67.1429	8.08063	0.0147989	0.0815836	0.0495293	117019174	1	Rhos vs. Rhep	Down
BP	GO:0036158	outer dynein arm assembly	1/21	10/14100	0.1	67.1429	8.08063	0.0147989	0.0815836	0.0495293	117023405	1	Rhos vs. Rhep	Down
BP	GO:0060191	regulation of lipase activity	1/21	10/14100	0.1	67.1429	8.08063	0.0147989	0.0815836	0.0495293	117014749	1	Rhos vs. Rhep	Down
BP	GO:0072529	pyrimidine-containing compound catabolic process	1/21	10/14100	0.1	67.1429	8.08063	0.0147989	0.0815836	0.0495293	117012179	1	Rhos vs. Rhep	Down
BP	GO:0120316	sperm flagellum assembly	1/21	10/14100	0.1	67.1429	8.08063	0.0147989	0.0815836	0.0495293	117019174	1	Rhos vs. Rhep	Down
BP	GO:1901658	glycosyl compound catabolic process	1/21	10/14100	0.1	67.1429	8.08063	0.0147989	0.0815836	0.0495293	117012179	1	Rhos vs. Rhep	Down
BP	GO:0048609	multicellular organismal reproductive process	2/21	131/14100	0.0152672	10.2508	4.10819	0.0160275	0.0853039	0.0517879	117019174/117022433	2	Rhos vs. Rhep	Down
BP	GO:0097006	regulation of plasma lipoprotein particle levels	1/21	11/14100	0.0909091	61.039	7.69321	0.0162672	0.0853039	0.0517879	117014749	1	Rhos vs. Rhep	Down
BP	GO:0002064	epithelial cell development	1/21	12/14100	0.0833333	55.9524	7.35479	0.0177335	0.0886676	0.05383	117016093	1	Rhos vs. Rhep	Down
BP	GO:0043030	regulation of macrophage activation	1/21	12/14100	0.0833333	55.9524	7.35479	0.0177335	0.0886676	0.05383	117016253	1	Rhos vs. Rhep	Down
BP	GO:0002275	myeloid cell activation involved in immune response	1/21	13/14100	0.0769231	51.6484	7.05579	0.0191977	0.0905221	0.0549559	117016253	1	Rhos vs. Rhep	Down
BP	GO:0002252	immune effector process	2/21	145/14100	0.0137931	9.26108	3.86166	0.0194071	0.0905221	0.0549559	117037783/117016253	2	Rhos vs. Rhep	Down
BP	GO:0006952	defense response	3/21	399/14100	0.0075188	5.04834	3.16814	0.0204881	0.0905221	0.0549559	117037783/117016253/117031168	3	Rhos vs. Rhep	Down
BP	GO:0042554	superoxide anion generation	1/21	14/14100	0.0714286	47.9592	6.78904	0.0206598	0.0905221	0.0549559	117031168	1	Rhos vs. Rhep	Down
BP	GO:0044458	motile cilium assembly	1/21	15/14100	0.0666667	44.7619	6.5491	0.0221199	0.0905221	0.0549559	117019174	1	Rhos vs. Rhep	Down
BP	GO:0050871	positive regulation of B cell activation	1/21	15/14100	0.0666667	44.7619	6.5491	0.0221199	0.0905221	0.0549559	117021923	1	Rhos vs. Rhep	Down
BP	GO:0045321	leukocyte activation	2/21	157/14100	0.0127389	8.55323	3.67555	0.0225224	0.0905221	0.0549559	117016253/117021923	2	Rhos vs. Rhep	Down
BP	GO:0002088	lens development in camera-type eye	1/21	16/14100	0.0625	41.9643	6.3317	0.0235778	0.0905221	0.0549559	117016093	1	Rhos vs. Rhep	Down
BP	GO:0009119	ribonucleoside metabolic process	1/21	16/14100	0.0625	41.9643	6.3317	0.0235778	0.0905221	0.0549559	117012179	1	Rhos vs. Rhep	Down
BP	GO:0042116	macrophage activation	1/21	16/14100	0.0625	41.9643	6.3317	0.0235778	0.0905221	0.0549559	117016253	1	Rhos vs. Rhep	Down
BP	GO:0044091	membrane biogenesis	1/21	16/14100	0.0625	41.9643	6.3317	0.0235778	0.0905221	0.0549559	117012668	1	Rhos vs. Rhep	Down
BP	GO:0046847	filopodium assembly	1/21	16/14100	0.0625	41.9643	6.3317	0.0235778	0.0905221	0.0549559	117019174	1	Rhos vs. Rhep	Down
BP	GO:0071709	membrane assembly	1/21	16/14100	0.0625	41.9643	6.3317	0.0235778	0.0905221	0.0549559	117012668	1	Rhos vs. Rhep	Down
BP	GO:0070925	organelle assembly	3/21	424/14100	0.00707547	4.75067	3.02852	0.0240173	0.0905578	0.0549776	117023405/117019174/117030045	3	Rhos vs. Rhep	Down
BP	GO:0044092	negative regulation of molecular function	2/21	164/14100	0.0121951	8.18815	3.57592	0.0244296	0.0905578	0.0549776	117014749/117022433	2	Rhos vs. Rhep	Down
BP	GO:0030301	cholesterol transport	1/21	17/14100	0.0588235	39.4958	6.1335	0.0250337	0.0912247	0.0553824	117014749	1	Rhos vs. Rhep	Down
BP	GO:0050829	defense response to Gram-negative bacterium	1/21	18/14100	0.0555556	37.3016	5.95179	0.0264876	0.0917854	0.0557229	117016253	1	Rhos vs. Rhep	Down
BP	GO:0070286	axonemal dynein complex assembly	1/21	18/14100	0.0555556	37.3016	5.95179	0.0264876	0.0917854	0.0557229	117023405	1	Rhos vs. Rhep	Down
BP	GO:0006954	inflammatory response	2/21	174/14100	0.0114943	7.71757	3.44343	0.0272657	0.0917854	0.0557229	117037783/117016253	2	Rhos vs. Rhep	Down
BP	GO:0050830	defense response to Gram-positive bacterium	1/21	20/14100	0.05	33.5714	5.62948	0.029389	0.0917854	0.0557229	117016253	1	Rhos vs. Rhep	Down
BP	GO:0001775	cell activation	2/21	183/14100	0.010929	7.33802	3.33291	0.0299274	0.0917854	0.0557229	117016253/117021923	2	Rhos vs. Rhep	Down
BP	GO:0048812	neuron projection morphogenesis	2/21	183/14100	0.010929	7.33802	3.33291	0.0299274	0.0917854	0.0557229	117019174/117034902	2	Rhos vs. Rhep	Down
BP	GO:0048858	cell projection morphogenesis	2/21	185/14100	0.0108108	7.25869	3.30937	0.0305327	0.0917854	0.0557229	117019174/117034902	2	Rhos vs. Rhep	Down
BP	GO:0120039	plasma membrane bounded cell projection morphogenesis	2/21	185/14100	0.0108108	7.25869	3.30937	0.0305327	0.0917854	0.0557229	117019174/117034902	2	Rhos vs. Rhep	Down
BP	GO:0006801	superoxide metabolic process	1/21	21/14100	0.047619	31.9728	5.48557	0.0308367	0.0917854	0.0557229	117031168	1	Rhos vs. Rhep	Down
BP	GO:0015918	sterol transport	1/21	21/14100	0.047619	31.9728	5.48557	0.0308367	0.0917854	0.0557229	117014749	1	Rhos vs. Rhep	Down
BP	GO:0042632	cholesterol homeostasis	1/21	21/14100	0.047619	31.9728	5.48557	0.0308367	0.0917854	0.0557229	117014749	1	Rhos vs. Rhep	Down
BP	GO:0050864	regulation of B cell activation	1/21	21/14100	0.047619	31.9728	5.48557	0.0308367	0.0917854	0.0557229	117021923	1	Rhos vs. Rhep	Down
BP	GO:0055092	sterol homeostasis	1/21	21/14100	0.047619	31.9728	5.48557	0.0308367	0.0917854	0.0557229	117014749	1	Rhos vs. Rhep	Down
BP	GO:0042127	regulation of cell population proliferation	2/21	188/14100	0.0106383	7.14286	3.27471	0.0314497	0.0917854	0.0557229	117021923/117019656	2	Rhos vs. Rhep	Down
BP	GO:0051240	positive regulation of multicellular organismal process	2/21	190/14100	0.0105263	7.06767	3.25202	0.0320672	0.0917854	0.0557229	117016253/117021923	2	Rhos vs. Rhep	Down
BP	GO:0006956	complement activation	1/21	22/14100	0.0454545	30.5195	5.3514	0.0322823	0.0917854	0.0557229	117037783	1	Rhos vs. Rhep	Down
BP	GO:0009116	nucleoside metabolic process	1/21	23/14100	0.0434783	29.1925	5.2259	0.0337258	0.0917854	0.0557229	117012179	1	Rhos vs. Rhep	Down
BP	GO:0032946	positive regulation of mononuclear cell proliferation	1/21	23/14100	0.0434783	29.1925	5.2259	0.0337258	0.0917854	0.0557229	117021923	1	Rhos vs. Rhep	Down
BP	GO:0050671	positive regulation of lymphocyte proliferation	1/21	23/14100	0.0434783	29.1925	5.2259	0.0337258	0.0917854	0.0557229	117021923	1	Rhos vs. Rhep	Down
BP	GO:0070665	positive regulation of leukocyte proliferation	1/21	23/14100	0.0434783	29.1925	5.2259	0.0337258	0.0917854	0.0557229	117021923	1	Rhos vs. Rhep	Down
BP	GO:0007018	microtubule-based movement	2/21	207/14100	0.00966184	6.48723	3.07156	0.0375085	0.0997498	0.060558	117023405/117019174	2	Rhos vs. Rhep	Down
BP	GO:0016339	calcium-dependent cell-cell adhesion via plasma membrane cell adhesion molecules	1/21	26/14100	0.0384615	25.8242	4.89295	0.0380441	0.0997498	0.060558	117030453	1	Rhos vs. Rhep	Down
BP	GO:0042100	B cell proliferation	1/21	26/14100	0.0384615	25.8242	4.89295	0.0380441	0.0997498	0.060558	117021923	1	Rhos vs. Rhep	Down
BP	GO:0002274	myeloid leukocyte activation	1/21	27/14100	0.037037	24.8677	4.79421	0.0394795	0.0998598	0.0606248	117016253	1	Rhos vs. Rhep	Down
BP	GO:0030317	flagellated sperm motility	1/21	27/14100	0.037037	24.8677	4.79421	0.0394795	0.0998598	0.0606248	117019174	1	Rhos vs. Rhep	Down
BP	GO:0097722	sperm motility	1/21	27/14100	0.037037	24.8677	4.79421	0.0394795	0.0998598	0.0606248	117019174	1	Rhos vs. Rhep	Down
BP	GO:0008283	cell population proliferation	2/21	217/14100	0.00921659	6.18828	2.97461	0.0408652	0.101106	0.0613815	117021923/117019656	2	Rhos vs. Rhep	Down
BP	GO:0043010	camera-type eye development	1/21	28/14100	0.0357143	23.9796	4.70069	0.0409128	0.101106	0.0613815	117016093	1	Rhos vs. Rhep	Down
BP	GO:0019953	sexual reproduction	2/21	221/14100	0.00904977	6.07628	2.93752	0.0422392	0.103198	0.0626514	117019174/117022433	2	Rhos vs. Rhep	Down
BP	GO:0008203	cholesterol metabolic process	1/21	30/14100	0.0333333	22.381	4.5275	0.0437733	0.10457	0.0634841	117014749	1	Rhos vs. Rhep	Down
BP	GO:1901657	glycosyl compound metabolic process	1/21	30/14100	0.0333333	22.381	4.5275	0.0437733	0.10457	0.0634841	117012179	1	Rhos vs. Rhep	Down
BP	GO:0034332	adherens junction organization	1/21	32/14100	0.03125	20.9821	4.37038	0.0466257	0.11016	0.0668778	117030453	1	Rhos vs. Rhep	Down
CC	GO:0072562	blood microparticle	2/17	31/13343	0.0645161	50.6376	9.88223	0.000695198	0.0250271	0.02049	117022302/117014749	2	Rhos vs. Rhep	Down
CC	GO:0032994	protein-lipid complex	1/17	10/13343	0.1	78.4882	8.75501	0.0126722	0.11405	0.0933742	117014749	1	Rhos vs. Rhep	Down
CC	GO:0034358	plasma lipoprotein particle	1/17	10/13343	0.1	78.4882	8.75501	0.0126722	0.11405	0.0933742	117014749	1	Rhos vs. Rhep	Down
CC	GO:1990777	lipoprotein particle	1/17	10/13343	0.1	78.4882	8.75501	0.0126722	0.11405	0.0933742	117014749	1	Rhos vs. Rhep	Down
CC	GO:0097228	sperm principal piece	1/17	14/13343	0.0714286	56.063	7.36225	0.0176987	0.12743	0.104329	117019174	1	Rhos vs. Rhep	Down
CC	GO:0001669	acrosomal vesicle	1/17	30/13343	0.0333333	26.1627	4.92794	0.0375646	0.171377	0.140308	117019174	1	Rhos vs. Rhep	Down
CC	GO:1990204	oxidoreductase complex	1/17	31/13343	0.0322581	25.3188	4.84157	0.0387936	0.171377	0.140308	117031168	1	Rhos vs. Rhep	Down
CC	GO:0016342	catenin complex	1/17	33/13343	0.030303	23.7843	4.68046	0.0412471	0.171377	0.140308	117030453	1	Rhos vs. Rhep	Down
MF	GO:0004857	enzyme inhibitor activity	3/20	186/14562	0.016129	11.7435	5.4687	0.00199174	0.0556047	0.0268928	117014749/117037783/117022433	3	Rhos vs. Rhep	Down
MF	GO:0140678	molecular function inhibitor activity	3/20	215/14562	0.0139535	10.1595	5.01777	0.00300566	0.0556047	0.0268928	117014749/117037783/117022433	3	Rhos vs. Rhep	Down
MF	GO:0004866	endopeptidase inhibitor activity	2/20	105/14562	0.0190476	13.8686	4.90777	0.00899044	0.0617062	0.0298437	117037783/117022433	2	Rhos vs. Rhep	Down
MF	GO:0061135	endopeptidase regulator activity	2/20	109/14562	0.0183486	13.3596	4.80328	0.00966016	0.0617062	0.0298437	117037783/117022433	2	Rhos vs. Rhep	Down
MF	GO:0030414	peptidase inhibitor activity	2/20	115/14562	0.0173913	12.6626	4.65644	0.0107053	0.0617062	0.0298437	117037783/117022433	2	Rhos vs. Rhep	Down
MF	GO:0061134	peptidase regulator activity	2/20	121/14562	0.0165289	12.0347	4.52016	0.0117986	0.0617062	0.0298437	117037783/117022433	2	Rhos vs. Rhep	Down
MF	GO:0055102	lipase inhibitor activity	1/20	10/14562	0.1	72.81	8.42407	0.013654	0.0617062	0.0298437	117014749	1	Rhos vs. Rhep	Down
MF	GO:0016829	lyase activity	2/20	131/14562	0.0152672	11.116	4.31317	0.0137253	0.0617062	0.0298437	117034043/117021923	2	Rhos vs. Rhep	Down
MF	GO:0031210	phosphatidylcholine binding	1/20	11/14562	0.0909091	66.1909	8.02113	0.0150096	0.0617062	0.0298437	117014749	1	Rhos vs. Rhep	Down
MF	GO:0004089	carbonate dehydratase activity	1/20	15/14562	0.0666667	48.54	6.83151	0.0204144	0.0717027	0.0346784	117034043	1	Rhos vs. Rhep	Down
MF	GO:0005212	structural constituent of eye lens	1/20	17/14562	0.0588235	42.8294	6.39953	0.0231062	0.0717027	0.0346784	117016093	1	Rhos vs. Rhep	Down
MF	GO:0016922	nuclear receptor binding	1/20	18/14562	0.0555556	40.45	6.21069	0.0244495	0.0717027	0.0346784	117023405	1	Rhos vs. Rhep	Down
MF	GO:0050997	quaternary ammonium group binding	1/20	19/14562	0.0526316	38.3211	6.03674	0.025791	0.0717027	0.0346784	117014749	1	Rhos vs. Rhep	Down
MF	GO:0016799	hydrolase activity, hydrolyzing N-glycosyl compounds	1/20	20/14562	0.05	36.405	5.87579	0.0271308	0.0717027	0.0346784	117021923	1	Rhos vs. Rhep	Down
MF	GO:0016651	oxidoreductase activity, acting on NAD(P)H	1/20	24/14562	0.0416667	30.3375	5.33427	0.0324723	0.0764652	0.0369817	117031168	1	Rhos vs. Rhep	Down
MF	GO:0015485	cholesterol binding	1/20	25/14562	0.04	29.124	5.21925	0.0338034	0.0764652	0.0369817	117014749	1	Rhos vs. Rhep	Down
MF	GO:0016849	phosphorus-oxygen lyase activity	1/20	26/14562	0.0384615	28.0038	5.11079	0.0351327	0.0764652	0.0369817	117021923	1	Rhos vs. Rhep	Down
MF	GO:0061629	RNA polymerase II-specific DNA-binding transcription factor binding	1/20	29/14562	0.0344828	25.1069	4.81905	0.0391101	0.080393	0.0388814	117023405	1	Rhos vs. Rhep	Down
MF	GO:0032934	sterol binding	1/20	36/14562	0.0277778	20.225	4.28295	0.0483304	0.0894112	0.043243	117014749	1	Rhos vs. Rhep	Down
MF	GO:0140297	DNA-binding transcription factor binding	1/20	36/14562	0.0277778	20.225	4.28295	0.0483304	0.0894112	0.043243	117023405	1	Rhos vs. Rhep	Down
BP	GO:0000278	mitotic cell cycle	37/182	305/14100	0.121311	9.39831	16.956	1.05189e-25	1.04768e-22	8.69193e-23	117012492/117015916/117013433/117019338/117024246/117037817/117024444/117022749/117019748/117016459/117016695/117017869/117037415/117027771/117022650/117014839/117024689/117025223/117015615/117017468/117029248/117012968/117016856/117026561/117027224/117020726/117036010/117038726/117015386/117026463/117017859/117018892/117023052/117022266/117018939/117016135/117015786	37	Rhsi vs. Rhep	Up
BP	GO:1903047	mitotic cell cycle process	33/182	231/14100	0.142857	11.0675	17.642	2.85608e-25	1.42233e-22	1.18001e-22	117012492/117015916/117013433/117019338/117024246/117037817/117024444/117022749/117019748/117016459/117016695/117017869/117037415/117027771/117014839/117024689/117025223/117015615/117017468/117029248/117016856/117026561/117027224/117020726/117036010/117038726/117015386/117026463/117018892/117023052/117022266/117018939/117016135	33	Rhsi vs. Rhep	Up
BP	GO:0022402	cell cycle process	36/182	451/14100	0.0798226	6.18406	12.7953	7.97027e-19	2.64613e-16	2.19532e-16	117012492/117015916/117013433/117019338/117024246/117037817/117024444/117022749/117019748/117016459/117016695/117017869/117037415/117027771/117014839/117024689/117025223/117015615/117017468/117029248/117016856/117026561/117027224/117020726/117036010/117038726/117015386/117026463/117018892/117023052/117036558/117024456/117022266/117018939/117013825/117016135	36	Rhsi vs. Rhep	Up
BP	GO:0140014	mitotic nuclear division	14/182	87/14100	0.16092	12.4668	12.2682	5.12895e-12	1.27711e-09	1.05953e-09	117015916/117019338/117024246/117024444/117037415/117027771/117025223/117015615/117017468/117016856/117036010/117038726/117015386/117018892	14	Rhsi vs. Rhep	Up
BP	GO:0048285	organelle fission	18/182	173/14100	0.104046	8.06073	10.6853	9.00719e-12	1.79423e-09	1.48856e-09	117015916/117019338/117024246/117024444/117037415/117027771/117025223/117015615/117017468/117016856/117036010/117016006/117038726/117015386/117018892/117023052/117036558/117013825	18	Rhsi vs. Rhep	Up
BP	GO:0000280	nuclear division	17/182	155/14100	0.109677	8.49699	10.7321	1.49561e-11	2.48271e-09	2.05974e-09	117015916/117019338/117024246/117024444/117037415/117027771/117025223/117015615/117017468/117016856/117036010/117038726/117015386/117018892/117023052/117036558/117013825	17	Rhsi vs. Rhep	Up
BP	GO:0007059	chromosome segregation	16/182	153/14100	0.104575	8.1017	10.0997	1.25694e-10	1.78844e-08	1.48375e-08	117019338/117024246/117024444/117037415/117027771/117014839/117024689/117025223/117015615/117016856/117036010/117038726/117015386/117018892/117036558/117013825	16	Rhsi vs. Rhep	Up
BP	GO:0051726	regulation of cell cycle	20/182	269/14100	0.0743494	5.76004	9.01366	2.81429e-10	3.15527e-08	2.61772e-08	117015916/117013433/117019338/117024246/117037817/117024444/117022749/117019748/117016459/117016695/117037415/117014839/117017468/117018413/117027224/117036010/117026463/117022876/117018939/117016135	20	Rhsi vs. Rhep	Up
BP	GO:0044772	mitotic cell cycle phase transition	13/182	96/14100	0.135417	10.4911	10.67	2.85115e-10	3.15527e-08	2.61772e-08	117019338/117024246/117037817/117024444/117022749/117019748/117016459/117016695/117014839/117029248/117027224/117026463/117018939	13	Rhsi vs. Rhep	Up
BP	GO:0051276	chromosome organization	18/182	215/14100	0.0837209	6.48607	9.26935	3.38874e-10	3.37519e-08	2.80017e-08	117019338/117024246/117024444/117027771/117024689/117025223/117015615/117026259/117016856/117027224/117020726/117029452/117038726/117015386/117018892/117023052/117024456/117013825	18	Rhsi vs. Rhep	Up
BP	GO:0098813	nuclear chromosome segregation	13/182	106/14100	0.122642	9.50135	10.0464	1.00491e-09	9.099e-08	7.54884e-08	117019338/117024246/117024444/117027771/117014839/117025223/117015615/117016856/117038726/117015386/117018892/117036558/117013825	13	Rhsi vs. Rhep	Up
BP	GO:0000819	sister chromatid segregation	11/182	73/14100	0.150685	11.6739	10.4555	2.17465e-09	1.80496e-07	1.49746e-07	117019338/117024246/117024444/117027771/117025223/117015615/117016856/117038726/117015386/117018892/117013825	11	Rhsi vs. Rhep	Up
BP	GO:0044770	cell cycle phase transition	13/182	130/14100	0.1	7.74725	8.83775	1.26237e-08	9.67169e-07	8.02396e-07	117019338/117024246/117037817/117024444/117022749/117019748/117016459/117016695/117014839/117029248/117027224/117026463/117018939	13	Rhsi vs. Rhep	Up
BP	GO:0000070	mitotic sister chromatid segregation	10/182	69/14100	0.144928	11.2279	9.73886	1.76381e-08	1.25482e-06	1.04104e-06	117019338/117024246/117024444/117027771/117025223/117015615/117016856/117038726/117015386/117018892	10	Rhsi vs. Rhep	Up
BP	GO:0007052	mitotic spindle organization	9/182	54/14100	0.166667	12.9121	10.0288	2.63239e-08	1.74791e-06	1.45012e-06	117015916/117013433/117024689/117016856/117026561/117015386/117018892/117022266/117016135	9	Rhsi vs. Rhep	Up
BP	GO:1902850	microtubule cytoskeleton organization involved in mitosis	9/182	64/14100	0.140625	10.8946	9.07208	1.22027e-07	7.59615e-06	6.30203e-06	117015916/117013433/117024689/117016856/117026561/117015386/117018892/117022266/117016135	9	Rhsi vs. Rhep	Up
BP	GO:0010564	regulation of cell cycle process	13/182	171/14100	0.0760234	5.88972	7.35638	3.27789e-07	1.92046e-05	1.59328e-05	117015916/117013433/117019338/117024246/117016695/117037415/117014839/117017468/117027224/117036010/117026463/117018939/117016135	13	Rhsi vs. Rhep	Up
BP	GO:0006261	DNA-templated DNA replication	9/182	79/14100	0.113924	8.82598	7.97635	7.72358e-07	4.27371e-05	3.54562e-05	117017869/117021097/117020726/117029452/117026463/117017859/117021627/117023052/117018939	9	Rhsi vs. Rhep	Up
BP	GO:0007051	spindle organization	9/182	84/14100	0.107143	8.30063	7.67413	1.30716e-06	6.85228e-05	5.68489e-05	117015916/117013433/117024689/117016856/117026561/117015386/117018892/117022266/117016135	9	Rhsi vs. Rhep	Up
BP	GO:0007346	regulation of mitotic cell cycle	10/182	117/14100	0.0854701	6.62158	6.98221	2.71232e-06	0.000135074	0.000112062	117019338/117024246/117016695/117037415/117014839/117017468/117027224/117036010/117026463/117018939	10	Rhsi vs. Rhep	Up
BP	GO:0006260	DNA replication	9/182	99/14100	0.0909091	7.04296	6.89968	5.20701e-06	0.000246961	0.000204887	117017869/117021097/117020726/117029452/117026463/117017859/117021627/117023052/117018939	9	Rhsi vs. Rhep	Up
BP	GO:0006270	DNA replication initiation	5/182	21/14100	0.238095	18.4458	9.14865	5.83562e-06	0.000264194	0.000219185	117017869/117020726/117029452/117026463/117018939	5	Rhsi vs. Rhep	Up
BP	GO:0000727	double-strand break repair via break-induced replication	4/182	11/14100	0.363636	28.1718	10.309	8.25781e-06	0.000357599	0.000296676	117017869/117021097/117020726/117029452	4	Rhsi vs. Rhep	Up
BP	GO:0002444	myeloid leukocyte mediated immunity	4/182	12/14100	0.333333	25.8242	9.83744	1.22619e-05	0.000508869	0.000422175	117035502/117020755/117020756/117020834	4	Rhsi vs. Rhep	Up
BP	GO:1901990	regulation of mitotic cell cycle phase transition	7/182	67/14100	0.104478	8.09414	6.65585	2.40751e-05	0.000959152	0.000795746	117019338/117024246/117016695/117014839/117027224/117026463/117018939	7	Rhsi vs. Rhep	Up
BP	GO:0007088	regulation of mitotic nuclear division	5/182	28/14100	0.178571	13.8344	7.77351	2.61926e-05	0.00100338	0.000832438	117019338/117024246/117037415/117017468/117036010	5	Rhsi vs. Rhep	Up
BP	GO:0000086	G2/M transition of mitotic cell cycle	5/182	32/14100	0.15625	12.1051	7.19154	5.14707e-05	0.0018987	0.00157522	117016695/117014839/117029248/117026463/117018939	5	Rhsi vs. Rhep	Up
BP	GO:0044839	cell cycle G2/M phase transition	5/182	33/14100	0.151515	11.7383	7.06206	6.00313e-05	0.00206177	0.00171051	117016695/117014839/117029248/117026463/117018939	5	Rhsi vs. Rhep	Up
BP	GO:0051783	regulation of nuclear division	5/182	33/14100	0.151515	11.7383	7.06206	6.00313e-05	0.00206177	0.00171051	117019338/117024246/117037415/117017468/117036010	5	Rhsi vs. Rhep	Up
BP	GO:0050829	defense response to Gram-negative bacterium	4/182	18/14100	0.222222	17.2161	7.87213	7.13378e-05	0.00236842	0.00196492	117016303/117020755/117020756/117020834	4	Rhsi vs. Rhep	Up
BP	GO:0033043	regulation of organelle organization	13/182	287/14100	0.0452962	3.50921	4.91106	9.0873e-05	0.00291966	0.00242225	117019338/117024246/117037415/117017468/117015391/117027224/117031088/117036010/117027474/117034100/117016322/117016135/117026311	13	Rhsi vs. Rhep	Up
BP	GO:0000226	microtubule cytoskeleton organization	14/182	334/14100	0.0419162	3.24735	4.75315	0.000111331	0.00346519	0.00287484	117015916/117013433/117024689/117016856/117026561/117031088/117015386/117018892/117027474/117034100/117016322/117022266/117016135/117015786	14	Rhsi vs. Rhep	Up
BP	GO:0045859	regulation of protein kinase activity	8/182	115/14100	0.0695652	5.38939	5.4046	0.000120605	0.00364008	0.00301994	117037817/117024444/117022749/117019748/117016459/117018177/117018541/117016135	8	Rhsi vs. Rhep	Up
BP	GO:0007019	microtubule depolymerization	4/182	21/14100	0.190476	14.7567	7.21404	0.000135366	0.00366947	0.00304432	117031088/117027474/117034100/117016322	4	Rhsi vs. Rhep	Up
BP	GO:0051310	metaphase chromosome alignment	4/182	21/14100	0.190476	14.7567	7.21404	0.000135366	0.00366947	0.00304432	117024444/117014839/117038726/117015386	4	Rhsi vs. Rhep	Up
BP	GO:0000079	regulation of cyclin-dependent protein serine/threonine kinase activity	5/182	39/14100	0.128205	9.93238	6.38752	0.00013679	0.00366947	0.00304432	117037817/117024444/117022749/117019748/117016459	5	Rhsi vs. Rhep	Up
BP	GO:1904029	regulation of cyclin-dependent protein kinase activity	5/182	39/14100	0.128205	9.93238	6.38752	0.00013679	0.00366947	0.00304432	117037817/117024444/117022749/117019748/117016459	5	Rhsi vs. Rhep	Up
BP	GO:1903046	meiotic cell cycle process	7/182	88/14100	0.0795455	6.16259	5.55521	0.00014	0.00366947	0.00304432	117015916/117016695/117017468/117015386/117023052/117036558/117013825	7	Rhsi vs. Rhep	Up
BP	GO:0051983	regulation of chromosome segregation	4/182	23/14100	0.173913	13.4735	6.84602	0.000196278	0.00501264	0.00415866	117019338/117024246/117037415/117036010	4	Rhsi vs. Rhep	Up
BP	GO:0002367	cytokine production involved in immune response	3/182	10/14100	0.3	23.2418	8.04554	0.000237465	0.00585661	0.00485885	117020755/117020756/117020834	3	Rhsi vs. Rhep	Up
BP	GO:0051321	meiotic cell cycle	7/182	96/14100	0.0729167	5.64904	5.22654	0.000241086	0.00585661	0.00485885	117015916/117016695/117017468/117015386/117023052/117036558/117013825	7	Rhsi vs. Rhep	Up
BP	GO:0007017	microtubule-based process	17/182	499/14100	0.0340681	2.63934	4.2636	0.000255852	0.00606735	0.00503368	117015916/117013433/117022650/117024689/117037323/117016856/117026490/117026561/117031088/117015386/117018892/117027474/117034100/117016322/117022266/117016135/117015786	17	Rhsi vs. Rhep	Up
BP	GO:0007080	mitotic metaphase chromosome alignment	3/182	11/14100	0.272727	21.1289	7.6369	0.000323418	0.00656585	0.00544725	117024444/117038726/117015386	3	Rhsi vs. Rhep	Up
BP	GO:0009263	deoxyribonucleotide biosynthetic process	3/182	11/14100	0.272727	21.1289	7.6369	0.000323418	0.00656585	0.00544725	117023873/117033433/117038645	3	Rhsi vs. Rhep	Up
BP	GO:0044403	biological process involved in symbiotic interaction	3/182	11/14100	0.272727	21.1289	7.6369	0.000323418	0.00656585	0.00544725	117020755/117020756/117020834	3	Rhsi vs. Rhep	Up
BP	GO:0051383	kinetochore organization	3/182	11/14100	0.272727	21.1289	7.6369	0.000323418	0.00656585	0.00544725	117024689/117025223/117015386	3	Rhsi vs. Rhep	Up
BP	GO:0141060	disruption of anatomical structure in another organism	3/182	11/14100	0.272727	21.1289	7.6369	0.000323418	0.00656585	0.00544725	117020755/117020756/117020834	3	Rhsi vs. Rhep	Up
BP	GO:1902969	mitotic DNA replication	3/182	11/14100	0.272727	21.1289	7.6369	0.000323418	0.00656585	0.00544725	117017869/117020726/117023052	3	Rhsi vs. Rhep	Up
BP	GO:0065004	protein-DNA complex assembly	7/182	101/14100	0.0693069	5.36938	5.03934	0.000329611	0.00656585	0.00544725	117017869/117024689/117025223/117031189/117026259/117014504/117023052	7	Rhsi vs. Rhep	Up
BP	GO:1901987	regulation of cell cycle phase transition	7/182	101/14100	0.0693069	5.36938	5.03934	0.000329611	0.00656585	0.00544725	117019338/117024246/117016695/117014839/117027224/117026463/117018939	7	Rhsi vs. Rhep	Up
BP	GO:0050000	chromosome localization	4/182	27/14100	0.148148	11.4774	6.23138	0.000373645	0.00715673	0.00593747	117024444/117014839/117038726/117015386	4	Rhsi vs. Rhep	Up
BP	GO:0051303	establishment of chromosome localization	4/182	27/14100	0.148148	11.4774	6.23138	0.000373645	0.00715673	0.00593747	117024444/117014839/117038726/117015386	4	Rhsi vs. Rhep	Up
BP	GO:0070507	regulation of microtubule cytoskeleton organization	5/182	50/14100	0.1	7.74725	5.46532	0.000448894	0.00843582	0.00699865	117031088/117027474/117034100/117016322/117016135	5	Rhsi vs. Rhep	Up
BP	GO:0071824	protein-DNA complex organization	7/182	107/14100	0.0654206	5.0683	4.83048	0.000468401	0.00863939	0.00716753	117017869/117024689/117025223/117031189/117026259/117014504/117023052	7	Rhsi vs. Rhep	Up
BP	GO:0010389	regulation of G2/M transition of mitotic cell cycle	4/182	29/14100	0.137931	10.6859	5.97058	0.00049559	0.00881443	0.00731275	117016695/117014839/117026463/117018939	4	Rhsi vs. Rhep	Up
BP	GO:0071103	DNA conformation change	4/182	29/14100	0.137931	10.6859	5.97058	0.00049559	0.00881443	0.00731275	117027224/117020726/117029452/117013825	4	Rhsi vs. Rhep	Up
BP	GO:0046456	icosanoid biosynthetic process	3/182	13/14100	0.230769	17.8783	6.96197	0.000550018	0.00961084	0.00797348	117021036/117027224/117032421	3	Rhsi vs. Rhep	Up
BP	GO:1902749	regulation of cell cycle G2/M phase transition	4/182	30/14100	0.133333	10.3297	5.84953	0.000566113	0.00972153	0.00806531	117016695/117014839/117026463/117018939	4	Rhsi vs. Rhep	Up
BP	GO:0031110	regulation of microtubule polymerization or depolymerization	4/182	31/14100	0.129032	9.99646	5.73406	0.00064348	0.0108628	0.00901217	117031088/117027474/117034100/117016322	4	Rhsi vs. Rhep	Up
BP	GO:0071621	granulocyte chemotaxis	5/182	56/14100	0.0892857	6.91719	5.07348	0.000760381	0.0126223	0.0104719	117020755/117020756/117020834/117027224/117015232	5	Rhsi vs. Rhep	Up
BP	GO:0051261	protein depolymerization	5/182	60/14100	0.0833333	6.45604	4.84297	0.00104299	0.0162889	0.0135139	117031088/117027474/117034100/117016322/117026311	5	Rhsi vs. Rhep	Up
BP	GO:0097530	granulocyte migration	5/182	60/14100	0.0833333	6.45604	4.84297	0.00104299	0.0162889	0.0135139	117020755/117020756/117020834/117027224/117015232	5	Rhsi vs. Rhep	Up
BP	GO:0009262	deoxyribonucleotide metabolic process	3/182	16/14100	0.1875	14.5261	6.19029	0.00104668	0.0162889	0.0135139	117023873/117033433/117038645	3	Rhsi vs. Rhep	Up
BP	GO:0051784	negative regulation of nuclear division	3/182	16/14100	0.1875	14.5261	6.19029	0.00104668	0.0162889	0.0135139	117019338/117024246/117017468	3	Rhsi vs. Rhep	Up
BP	GO:0043549	regulation of kinase activity	8/182	159/14100	0.0503145	3.89799	4.20233	0.00106923	0.0163839	0.0135926	117037817/117024444/117022749/117019748/117016459/117018177/117018541/117016135	8	Rhsi vs. Rhep	Up
BP	GO:0042742	defense response to bacterium	5/182	61/14100	0.0819672	6.35021	4.7886	0.00112439	0.0169681	0.0140773	117016303/117033565/117020755/117020756/117020834	5	Rhsi vs. Rhep	Up
BP	GO:0050900	leukocyte migration	6/182	91/14100	0.0659341	5.10808	4.4957	0.0011455	0.0170287	0.0141276	117020755/117020756/117020834/117027224/117015232/117014855	6	Rhsi vs. Rhep	Up
BP	GO:0033260	nuclear DNA replication	3/182	17/14100	0.176471	13.6716	5.97793	0.00125896	0.0179131	0.0148614	117017869/117020726/117023052	3	Rhsi vs. Rhep	Up
BP	GO:0044786	cell cycle DNA replication	3/182	17/14100	0.176471	13.6716	5.97793	0.00125896	0.0179131	0.0148614	117017869/117020726/117023052	3	Rhsi vs. Rhep	Up
BP	GO:0045005	DNA-templated DNA replication maintenance of fidelity	3/182	17/14100	0.176471	13.6716	5.97793	0.00125896	0.0179131	0.0148614	117017859/117021627/117023052	3	Rhsi vs. Rhep	Up
BP	GO:0051338	regulation of transferase activity	8/182	170/14100	0.0470588	3.64577	3.96864	0.00163943	0.0229982	0.0190801	117037817/117024444/117022749/117019748/117016459/117018177/117018541/117016135	8	Rhsi vs. Rhep	Up
BP	GO:0071900	regulation of protein serine/threonine kinase activity	5/182	67/14100	0.0746269	5.78153	4.48612	0.00171533	0.0237287	0.0196861	117037817/117024444/117022749/117019748/117016459	5	Rhsi vs. Rhep	Up
BP	GO:0030595	leukocyte chemotaxis	5/182	69/14100	0.0724638	5.61395	4.39334	0.00195523	0.0263164	0.021833	117020755/117020756/117020834/117027224/117015232	5	Rhsi vs. Rhep	Up
BP	GO:0097529	myeloid leukocyte migration	5/182	69/14100	0.0724638	5.61395	4.39334	0.00195523	0.0263164	0.021833	117020755/117020756/117020834/117027224/117015232	5	Rhsi vs. Rhep	Up
BP	GO:0006952	defense response	13/182	399/14100	0.0325815	2.52417	3.53171	0.0020396	0.0266446	0.0221053	117016303/117038398/117033565/117020755/117020756/117020834/117023508/117027224/117029321/117036569/117034274/117028674/117015232	13	Rhsi vs. Rhep	Up
BP	GO:1901991	negative regulation of mitotic cell cycle phase transition	4/182	42/14100	0.0952381	7.37834	4.73382	0.00204996	0.0266446	0.0221053	117019338/117024246/117026463/117018939	4	Rhsi vs. Rhep	Up
BP	GO:0009617	response to bacterium	6/182	102/14100	0.0588235	4.55721	4.12304	0.00205988	0.0266446	0.0221053	117016303/117033565/117020755/117020756/117020834/117015232	6	Rhsi vs. Rhep	Up
BP	GO:0006259	DNA metabolic process	13/182	403/14100	0.0322581	2.49911	3.49153	0.00222521	0.0284142	0.0235734	117017869/117021097/117029321/117020726/117029452/117026463/117022876/117017859/117021627/117023052/117018939/117013825/117038563	13	Rhsi vs. Rhep	Up
BP	GO:0030097	hemopoiesis	6/182	104/14100	0.0576923	4.46957	4.06099	0.00227268	0.0286531	0.0237716	117023887/117013153/117038244/117027224/117027226/117022797	6	Rhsi vs. Rhep	Up
BP	GO:0006690	icosanoid metabolic process	3/182	21/14100	0.142857	11.0675	5.27943	0.00237074	0.0291514	0.024185	117021036/117027224/117032421	3	Rhsi vs. Rhep	Up
BP	GO:0034508	centromere complex assembly	3/182	21/14100	0.142857	11.0675	5.27943	0.00237074	0.0291514	0.024185	117024689/117025223/117026259	3	Rhsi vs. Rhep	Up
BP	GO:0007159	leukocyte cell-cell adhesion	5/182	73/14100	0.0684932	5.30634	4.21821	0.00250735	0.02973	0.024665	117035502/117027224/117028674/117015232/117014855	5	Rhsi vs. Rhep	Up
BP	GO:0010948	negative regulation of cell cycle process	5/182	73/14100	0.0684932	5.30634	4.21821	0.00250735	0.02973	0.024665	117019338/117024246/117017468/117026463/117018939	5	Rhsi vs. Rhep	Up
BP	GO:0140013	meiotic nuclear division	5/182	73/14100	0.0684932	5.30634	4.21821	0.00250735	0.02973	0.024665	117017468/117015386/117023052/117036558/117013825	5	Rhsi vs. Rhep	Up
BP	GO:0050790	regulation of catalytic activity	14/182	460/14100	0.0304348	2.35786	3.38585	0.00259365	0.0303914	0.0252138	117037817/117024444/117022749/117019748/117016459/117013426/117011984/117015391/117018177/117027224/117034274/117018541/117011786/117016135	14	Rhsi vs. Rhep	Up
BP	GO:0030593	neutrophil chemotaxis	4/182	46/14100	0.0869565	6.73674	4.45642	0.00287152	0.0332562	0.0275905	117020755/117020756/117020834/117015232	4	Rhsi vs. Rhep	Up
BP	GO:0007093	mitotic cell cycle checkpoint signaling	4/182	48/14100	0.0833333	6.45604	4.32983	0.00335627	0.0384235	0.0318775	117019338/117024246/117026463/117018939	4	Rhsi vs. Rhep	Up
BP	GO:0007062	sister chromatid cohesion	3/182	24/14100	0.125	9.68407	4.8689	0.00350686	0.038705	0.032111	117019338/117024246/117024456	3	Rhsi vs. Rhep	Up
BP	GO:0032392	DNA geometric change	3/182	24/14100	0.125	9.68407	4.8689	0.00350686	0.038705	0.032111	117027224/117020726/117029452	3	Rhsi vs. Rhep	Up
BP	GO:0032508	DNA duplex unwinding	3/182	24/14100	0.125	9.68407	4.8689	0.00350686	0.038705	0.032111	117027224/117020726/117029452	3	Rhsi vs. Rhep	Up
BP	GO:0032886	regulation of microtubule-based process	5/182	79/14100	0.0632911	4.90332	3.97832	0.0035363	0.038705	0.032111	117031088/117027474/117034100/117016322/117016135	5	Rhsi vs. Rhep	Up
BP	GO:0022411	cellular component disassembly	6/182	115/14100	0.0521739	4.04204	3.74563	0.00375266	0.0406266	0.0337052	117031088/117027474/117034100/117016322/117013825/117026311	6	Rhsi vs. Rhep	Up
BP	GO:1990266	neutrophil migration	4/182	50/14100	0.08	6.1978	4.21025	0.00389392	0.0417026	0.0345979	117020755/117020756/117020834/117015232	4	Rhsi vs. Rhep	Up
BP	GO:0051301	cell division	5/182	81/14100	0.0617284	4.78225	3.9037	0.00393819	0.041728	0.034619	117012492/117015916/117013433/117015615/117013153	5	Rhsi vs. Rhep	Up
BP	GO:0060326	cell chemotaxis	5/182	82/14100	0.0609756	4.72393	3.8673	0.00415092	0.0435192	0.036105	117020755/117020756/117020834/117027224/117015232	5	Rhsi vs. Rhep	Up
BP	GO:0000724	double-strand break repair via homologous recombination	5/182	83/14100	0.060241	4.66702	3.83148	0.00437175	0.0453569	0.0376296	117017869/117021097/117020726/117029452/117023052	5	Rhsi vs. Rhep	Up
BP	GO:0051302	regulation of cell division	3/182	26/14100	0.115385	8.93914	4.63332	0.00442056	0.0453905	0.0376575	117015916/117013433/117013153	3	Rhsi vs. Rhep	Up
BP	GO:0031109	microtubule polymerization or depolymerization	4/182	52/14100	0.0769231	5.95943	4.09701	0.00448707	0.0456033	0.0378341	117031088/117027474/117034100/117016322	4	Rhsi vs. Rhep	Up
BP	GO:0000725	recombinational repair	5/182	85/14100	0.0588235	4.55721	3.76152	0.00483832	0.0485352	0.0402664	117017869/117021097/117020726/117029452/117023052	5	Rhsi vs. Rhep	Up
BP	GO:0001932	regulation of protein phosphorylation	8/182	203/14100	0.0394089	3.0531	3.3693	0.00487301	0.0485352	0.0402664	117037817/117024444/117022749/117019748/117016459/117018177/117018541/117016135	8	Rhsi vs. Rhep	Up
BP	GO:0051128	regulation of cellular component organization	13/182	456/14100	0.0285088	2.20865	3.00021	0.00629266	0.0620544	0.0514825	117019338/117024246/117037415/117017468/117015391/117027224/117031088/117036010/117027474/117034100/117016322/117016135/117026311	13	Rhsi vs. Rhep	Up
BP	GO:0022414	reproductive process	9/182	260/14100	0.0346154	2.68174	3.12982	0.00668444	0.0646453	0.053632	117015916/117016695/117017468/117013426/117027224/117015386/117023052/117036558/117013825	9	Rhsi vs. Rhep	Up
BP	GO:0070887	cellular response to chemical stimulus	11/182	357/14100	0.0308123	2.38711	3.03561	0.00669911	0.0646453	0.053632	117022098/117016303/117023025/117025517/117018177/117020755/117020756/117020834/117026565/117027224/117015232	11	Rhsi vs. Rhep	Up
BP	GO:0045786	negative regulation of cell cycle	5/182	92/14100	0.0543478	4.21046	3.53277	0.00675011	0.0646453	0.053632	117019338/117024246/117017468/117026463/117018939	5	Rhsi vs. Rhep	Up
BP	GO:0006636	unsaturated fatty acid biosynthetic process	2/182	10/14100	0.2	15.4945	5.24311	0.00696566	0.0654509	0.0543003	117027224/117032421	2	Rhsi vs. Rhep	Up
BP	GO:0051382	kinetochore assembly	2/182	10/14100	0.2	15.4945	5.24311	0.00696566	0.0654509	0.0543003	117024689/117025223	2	Rhsi vs. Rhep	Up
BP	GO:0032984	protein-containing complex disassembly	5/182	94/14100	0.0531915	4.12088	3.47156	0.00738129	0.0687081	0.0570026	117031088/117027474/117034100/117016322/117026311	5	Rhsi vs. Rhep	Up
BP	GO:0006935	chemotaxis	6/182	133/14100	0.0451128	3.495	3.30588	0.00756816	0.0691549	0.0573733	117037335/117020755/117020756/117020834/117027224/117015232	6	Rhsi vs. Rhep	Up
BP	GO:0042330	taxis	6/182	133/14100	0.0451128	3.495	3.30588	0.00756816	0.0691549	0.0573733	117037335/117020755/117020756/117020834/117027224/117015232	6	Rhsi vs. Rhep	Up
BP	GO:0000075	cell cycle checkpoint signaling	4/182	61/14100	0.0655738	5.08017	3.65188	0.00790888	0.0716113	0.0594112	117019338/117024246/117026463/117018939	4	Rhsi vs. Rhep	Up
BP	GO:0019953	sexual reproduction	8/182	221/14100	0.0361991	2.80444	3.09172	0.00800958	0.0718697	0.0596256	117015916/117016695/117017468/117013426/117015386/117023052/117036558/117013825	8	Rhsi vs. Rhep	Up
BP	GO:0019985	translesion synthesis	2/182	11/14100	0.181818	14.0859	4.9648	0.00844171	0.0744066	0.0617303	117022876/117021627	2	Rhsi vs. Rhep	Up
BP	GO:0051445	regulation of meiotic cell cycle	2/182	11/14100	0.181818	14.0859	4.9648	0.00844171	0.0744066	0.0617303	117016695/117017468	2	Rhsi vs. Rhep	Up
BP	GO:0006302	double-strand break repair	6/182	140/14100	0.0428571	3.32025	3.15499	0.0096229	0.0840738	0.0697505	117017869/117021097/117020726/117029452/117023052/117038563	6	Rhsi vs. Rhep	Up
BP	GO:0045930	negative regulation of mitotic cell cycle	4/182	65/14100	0.0615385	4.76754	3.48137	0.00986172	0.0854111	0.07086	117019338/117024246/117026463/117018939	4	Rhsi vs. Rhep	Up
BP	GO:0051493	regulation of cytoskeleton organization	7/182	185/14100	0.0378378	2.93139	3.02382	0.0102204	0.0877541	0.0728038	117015391/117031088/117027474/117034100/117016322/117016135/117026311	7	Rhsi vs. Rhep	Up
BP	GO:0006281	DNA repair	9/182	279/14100	0.0322581	2.49911	2.89207	0.0103569	0.0881667	0.0731461	117017869/117021097/117020726/117029452/117022876/117017859/117021627/117023052/117038563	9	Rhsi vs. Rhep	Up
BP	GO:0031399	regulation of protein modification process	8/182	232/14100	0.0344828	2.67147	2.93546	0.0105587	0.0888447	0.0737086	117037817/117024444/117022749/117019748/117016459/117018177/117018541/117016135	8	Rhsi vs. Rhep	Up
BP	GO:0006310	DNA recombination	6/182	143/14100	0.041958	3.2506	3.09322	0.010615	0.0888447	0.0737086	117017869/117021097/117020726/117029452/117023052/117013825	6	Rhsi vs. Rhep	Up
BP	GO:0002252	immune effector process	6/182	145/14100	0.0413793	3.20576	3.05294	0.0113154	0.0923137	0.0765866	117035502/117014947/117020755/117020756/117020834/117027224	6	Rhsi vs. Rhep	Up
BP	GO:0001816	cytokine production	5/182	105/14100	0.047619	3.68917	3.16277	0.0116009	0.0923137	0.0765866	117016303/117020755/117020756/117020834/117027224	5	Rhsi vs. Rhep	Up
BP	GO:0000076	DNA replication checkpoint signaling	2/182	13/14100	0.153846	11.9189	4.50382	0.0117709	0.0923137	0.0765866	117026463/117018939	2	Rhsi vs. Rhep	Up
BP	GO:0006271	DNA strand elongation involved in DNA replication	2/182	13/14100	0.153846	11.9189	4.50382	0.0117709	0.0923137	0.0765866	117020726/117017859	2	Rhsi vs. Rhep	Up
BP	GO:0006692	prostanoid metabolic process	2/182	13/14100	0.153846	11.9189	4.50382	0.0117709	0.0923137	0.0765866	117027224/117032421	2	Rhsi vs. Rhep	Up
BP	GO:0006693	prostaglandin metabolic process	2/182	13/14100	0.153846	11.9189	4.50382	0.0117709	0.0923137	0.0765866	117027224/117032421	2	Rhsi vs. Rhep	Up
BP	GO:0008608	attachment of spindle microtubules to kinetochore	2/182	13/14100	0.153846	11.9189	4.50382	0.0117709	0.0923137	0.0765866	117038726/117015386	2	Rhsi vs. Rhep	Up
BP	GO:0022616	DNA strand elongation	2/182	13/14100	0.153846	11.9189	4.50382	0.0117709	0.0923137	0.0765866	117020726/117017859	2	Rhsi vs. Rhep	Up
BP	GO:0009314	response to radiation	3/182	37/14100	0.0810811	6.28156	3.67845	0.0119122	0.0926916	0.0769001	117027224/117021627/117018939	3	Rhsi vs. Rhep	Up
BP	GO:1901988	negative regulation of cell cycle phase transition	4/182	70/14100	0.0571429	4.427	3.28682	0.0127107	0.0941855	0.0781395	117019338/117024246/117026463/117018939	4	Rhsi vs. Rhep	Up
BP	GO:0007094	mitotic spindle assembly checkpoint signaling	2/182	14/14100	0.142857	11.0675	4.30956	0.0136172	0.0941855	0.0781395	117019338/117024246	2	Rhsi vs. Rhep	Up
BP	GO:0031297	replication fork processing	2/182	14/14100	0.142857	11.0675	4.30956	0.0136172	0.0941855	0.0781395	117021627/117023052	2	Rhsi vs. Rhep	Up
BP	GO:0031577	spindle checkpoint signaling	2/182	14/14100	0.142857	11.0675	4.30956	0.0136172	0.0941855	0.0781395	117019338/117024246	2	Rhsi vs. Rhep	Up
BP	GO:0033046	negative regulation of sister chromatid segregation	2/182	14/14100	0.142857	11.0675	4.30956	0.0136172	0.0941855	0.0781395	117019338/117024246	2	Rhsi vs. Rhep	Up
BP	GO:0033048	negative regulation of mitotic sister chromatid segregation	2/182	14/14100	0.142857	11.0675	4.30956	0.0136172	0.0941855	0.0781395	117019338/117024246	2	Rhsi vs. Rhep	Up
BP	GO:0045839	negative regulation of mitotic nuclear division	2/182	14/14100	0.142857	11.0675	4.30956	0.0136172	0.0941855	0.0781395	117019338/117024246	2	Rhsi vs. Rhep	Up
BP	GO:0045841	negative regulation of mitotic metaphase/anaphase transition	2/182	14/14100	0.142857	11.0675	4.30956	0.0136172	0.0941855	0.0781395	117019338/117024246	2	Rhsi vs. Rhep	Up
BP	GO:0045931	positive regulation of mitotic cell cycle	2/182	14/14100	0.142857	11.0675	4.30956	0.0136172	0.0941855	0.0781395	117016695/117027224	2	Rhsi vs. Rhep	Up
BP	GO:0051985	negative regulation of chromosome segregation	2/182	14/14100	0.142857	11.0675	4.30956	0.0136172	0.0941855	0.0781395	117019338/117024246	2	Rhsi vs. Rhep	Up
BP	GO:0071173	spindle assembly checkpoint signaling	2/182	14/14100	0.142857	11.0675	4.30956	0.0136172	0.0941855	0.0781395	117019338/117024246	2	Rhsi vs. Rhep	Up
BP	GO:0071174	mitotic spindle checkpoint signaling	2/182	14/14100	0.142857	11.0675	4.30956	0.0136172	0.0941855	0.0781395	117019338/117024246	2	Rhsi vs. Rhep	Up
BP	GO:1901992	positive regulation of mitotic cell cycle phase transition	2/182	14/14100	0.142857	11.0675	4.30956	0.0136172	0.0941855	0.0781395	117016695/117027224	2	Rhsi vs. Rhep	Up
BP	GO:1902100	negative regulation of metaphase/anaphase transition of cell cycle	2/182	14/14100	0.142857	11.0675	4.30956	0.0136172	0.0941855	0.0781395	117019338/117024246	2	Rhsi vs. Rhep	Up
BP	GO:1905819	negative regulation of chromosome separation	2/182	14/14100	0.142857	11.0675	4.30956	0.0136172	0.0941855	0.0781395	117019338/117024246	2	Rhsi vs. Rhep	Up
BP	GO:2000816	negative regulation of mitotic sister chromatid separation	2/182	14/14100	0.142857	11.0675	4.30956	0.0136172	0.0941855	0.0781395	117019338/117024246	2	Rhsi vs. Rhep	Up
BP	GO:0000731	DNA synthesis involved in DNA repair	2/182	15/14100	0.133333	10.3297	4.13404	0.01558	0.104849	0.0869867	117022876/117021627	2	Rhsi vs. Rhep	Up
BP	GO:0033047	regulation of mitotic sister chromatid segregation	2/182	15/14100	0.133333	10.3297	4.13404	0.01558	0.104849	0.0869867	117019338/117024246	2	Rhsi vs. Rhep	Up
BP	GO:1902107	positive regulation of leukocyte differentiation	2/182	15/14100	0.133333	10.3297	4.13404	0.01558	0.104849	0.0869867	117013153/117027224	2	Rhsi vs. Rhep	Up
BP	GO:1903708	positive regulation of hemopoiesis	2/182	15/14100	0.133333	10.3297	4.13404	0.01558	0.104849	0.0869867	117013153/117027224	2	Rhsi vs. Rhep	Up
BP	GO:0006974	DNA damage response	10/182	351/14100	0.02849	2.20719	2.61901	0.0158397	0.105882	0.0878432	117017869/117021097/117020726/117029452/117022876/117017859/117021627/117023052/117018939/117038563	10	Rhsi vs. Rhep	Up
BP	GO:0002440	production of molecular mediator of immune response	3/182	42/14100	0.0714286	5.53375	3.36482	0.0167955	0.110249	0.0914667	117020755/117020756/117020834	3	Rhsi vs. Rhep	Up
BP	GO:0006909	phagocytosis	3/182	42/14100	0.0714286	5.53375	3.36482	0.0167955	0.110249	0.0914667	117029247/117027224/117022797	3	Rhsi vs. Rhep	Up
BP	GO:0007155	cell adhesion	12/182	462/14100	0.025974	2.01227	2.52979	0.0168252	0.110249	0.0914667	117035502/117036419/117020231/117037335/117019780/117027224/117034442/117035638/117028674/117029237/117015232/117014855	12	Rhsi vs. Rhep	Up
BP	GO:0042325	regulation of phosphorylation	8/182	253/14100	0.0316206	2.44972	2.66078	0.0170285	0.110852	0.0919668	117037817/117024444/117022749/117019748/117016459/117018177/117018541/117016135	8	Rhsi vs. Rhep	Up
BP	GO:0010212	response to ionizing radiation	2/182	16/14100	0.125	9.68407	3.97431	0.0176562	0.114192	0.0947378	117027224/117018939	2	Rhsi vs. Rhep	Up
BP	GO:0001909	leukocyte mediated cytotoxicity	3/182	43/14100	0.0697674	5.40506	3.30812	0.0178873	0.114204	0.0947473	117020755/117020756/117020834	3	Rhsi vs. Rhep	Up
BP	GO:0018108	peptidyl-tyrosine phosphorylation	3/182	43/14100	0.0697674	5.40506	3.30812	0.0178873	0.114204	0.0947473	117038244/117018177/117018541	3	Rhsi vs. Rhep	Up
BP	GO:0043086	negative regulation of catalytic activity	5/182	119/14100	0.0420168	3.25515	2.82502	0.019022	0.120674	0.100116	117013426/117011984/117027224/117018541/117011786	5	Rhsi vs. Rhep	Up
BP	GO:0010965	regulation of mitotic sister chromatid separation	2/182	17/14100	0.117647	9.11441	3.82803	0.0198425	0.121246	0.10059	117019338/117024246	2	Rhsi vs. Rhep	Up
BP	GO:0030071	regulation of mitotic metaphase/anaphase transition	2/182	17/14100	0.117647	9.11441	3.82803	0.0198425	0.121246	0.10059	117019338/117024246	2	Rhsi vs. Rhep	Up
BP	GO:0032147	activation of protein kinase activity	2/182	17/14100	0.117647	9.11441	3.82803	0.0198425	0.121246	0.10059	117018177/117016135	2	Rhsi vs. Rhep	Up
BP	GO:0044818	mitotic G2/M transition checkpoint	2/182	17/14100	0.117647	9.11441	3.82803	0.0198425	0.121246	0.10059	117026463/117018939	2	Rhsi vs. Rhep	Up
BP	GO:1901989	positive regulation of cell cycle phase transition	2/182	17/14100	0.117647	9.11441	3.82803	0.0198425	0.121246	0.10059	117016695/117027224	2	Rhsi vs. Rhep	Up
BP	GO:1902099	regulation of metaphase/anaphase transition of cell cycle	2/182	17/14100	0.117647	9.11441	3.82803	0.0198425	0.121246	0.10059	117019338/117024246	2	Rhsi vs. Rhep	Up
BP	GO:0018212	peptidyl-tyrosine modification	3/182	45/14100	0.0666667	5.16484	3.19985	0.0201871	0.1226	0.101713	117038244/117018177/117018541	3	Rhsi vs. Rhep	Up
BP	GO:0001906	cell killing	3/182	46/14100	0.0652174	5.05256	3.14811	0.0213952	0.128182	0.106344	117020755/117020756/117020834	3	Rhsi vs. Rhep	Up
BP	GO:0016053	organic acid biosynthetic process	5/182	123/14100	0.0406504	3.14929	2.73768	0.0216071	0.128182	0.106344	117021036/117031491/117027224/117032421/117017778	5	Rhsi vs. Rhep	Up
BP	GO:0046394	carboxylic acid biosynthetic process	5/182	123/14100	0.0406504	3.14929	2.73768	0.0216071	0.128182	0.106344	117021036/117031491/117027224/117032421/117017778	5	Rhsi vs. Rhep	Up
BP	GO:0007091	metaphase/anaphase transition of mitotic cell cycle	2/182	18/14100	0.111111	8.60806	3.69334	0.0221358	0.128182	0.106344	117019338/117024246	2	Rhsi vs. Rhep	Up
BP	GO:0044784	metaphase/anaphase transition of cell cycle	2/182	18/14100	0.111111	8.60806	3.69334	0.0221358	0.128182	0.106344	117019338/117024246	2	Rhsi vs. Rhep	Up
BP	GO:0051306	mitotic sister chromatid separation	2/182	18/14100	0.111111	8.60806	3.69334	0.0221358	0.128182	0.106344	117019338/117024246	2	Rhsi vs. Rhep	Up
BP	GO:1905818	regulation of chromosome separation	2/182	18/14100	0.111111	8.60806	3.69334	0.0221358	0.128182	0.106344	117019338/117024246	2	Rhsi vs. Rhep	Up
BP	GO:2001251	negative regulation of chromosome organization	2/182	18/14100	0.111111	8.60806	3.69334	0.0221358	0.128182	0.106344	117019338/117024246	2	Rhsi vs. Rhep	Up
BP	GO:0002366	leukocyte activation involved in immune response	3/182	47/14100	0.0638298	4.94505	3.09784	0.0226421	0.130355	0.108147	117035502/117014947/117027224	3	Rhsi vs. Rhep	Up
BP	GO:0019220	regulation of phosphate metabolic process	8/182	268/14100	0.0298507	2.31261	2.48086	0.0231363	0.131679	0.109245	117037817/117024444/117022749/117019748/117016459/117018177/117018541/117016135	8	Rhsi vs. Rhep	Up
BP	GO:0051174	regulation of phosphorus metabolic process	8/182	268/14100	0.0298507	2.31261	2.48086	0.0231363	0.131679	0.109245	117037817/117024444/117022749/117019748/117016459/117018177/117018541/117016135	8	Rhsi vs. Rhep	Up
BP	GO:0002263	cell activation involved in immune response	3/182	48/14100	0.0625	4.84203	3.04898	0.0239278	0.134644	0.111706	117035502/117014947/117027224	3	Rhsi vs. Rhep	Up
BP	GO:0006633	fatty acid biosynthetic process	3/182	48/14100	0.0625	4.84203	3.04898	0.0239278	0.134644	0.111706	117031491/117027224/117032421	3	Rhsi vs. Rhep	Up
BP	GO:0030866	cortical actin cytoskeleton organization	2/182	19/14100	0.105263	8.155	3.56871	0.0245329	0.136507	0.113251	117012492/117029140	2	Rhsi vs. Rhep	Up
BP	GO:0043542	endothelial cell migration	2/182	19/14100	0.105263	8.155	3.56871	0.0245329	0.136507	0.113251	117027224/117015232	2	Rhsi vs. Rhep	Up
BP	GO:0006954	inflammatory response	6/182	174/14100	0.0344828	2.67147	2.53688	0.0254224	0.14067	0.116705	117038398/117033565/117027224/117034274/117028674/117015232	6	Rhsi vs. Rhep	Up
BP	GO:0043588	skin development	3/182	50/14100	0.06	4.64835	2.95519	0.0266156	0.146459	0.121508	117020231/117027224/117029220	3	Rhsi vs. Rhep	Up
BP	GO:0006301	postreplication repair	2/182	20/14100	0.1	7.74725	3.45288	0.0270309	0.147119	0.122055	117022876/117021627	2	Rhsi vs. Rhep	Up
BP	GO:0033045	regulation of sister chromatid segregation	2/182	20/14100	0.1	7.74725	3.45288	0.0270309	0.147119	0.122055	117019338/117024246	2	Rhsi vs. Rhep	Up
BP	GO:0034097	response to cytokine	6/182	179/14100	0.0335196	2.59684	2.45864	0.0286806	0.15441	0.128104	117038244/117018177/117027224/117027226/117034274/117014855	6	Rhsi vs. Rhep	Up
BP	GO:1901652	response to peptide	6/182	179/14100	0.0335196	2.59684	2.45864	0.0286806	0.15441	0.128104	117038244/117018177/117027224/117027226/117034274/117014855	6	Rhsi vs. Rhep	Up
BP	GO:0002443	leukocyte mediated immunity	4/182	90/14100	0.0444444	3.44322	2.65893	0.029094	0.155794	0.129252	117035502/117020755/117020756/117020834	4	Rhsi vs. Rhep	Up
BP	GO:0010972	negative regulation of G2/M transition of mitotic cell cycle	2/182	21/14100	0.0952381	7.37834	3.34482	0.0296267	0.156128	0.129529	117026463/117018939	2	Rhsi vs. Rhep	Up
BP	GO:0051304	chromosome separation	2/182	21/14100	0.0952381	7.37834	3.34482	0.0296267	0.156128	0.129529	117019338/117024246	2	Rhsi vs. Rhep	Up
BP	GO:1902750	negative regulation of cell cycle G2/M phase transition	2/182	21/14100	0.0952381	7.37834	3.34482	0.0296267	0.156128	0.129529	117026463/117018939	2	Rhsi vs. Rhep	Up
BP	GO:0010639	negative regulation of organelle organization	4/182	92/14100	0.0434783	3.36837	2.60614	0.0311981	0.163544	0.135681	117019338/117024246/117017468/117026311	4	Rhsi vs. Rhep	Up
BP	GO:0001775	cell activation	6/182	183/14100	0.0327869	2.54008	2.39794	0.0314773	0.164143	0.136179	117016303/117035502/117014947/117038320/117027224/117020833	6	Rhsi vs. Rhep	Up
BP	GO:0030574	collagen catabolic process	2/182	23/14100	0.0869565	6.73674	3.14859	0.0351002	0.180205	0.149505	117031218/117031318	2	Rhsi vs. Rhep	Up
BP	GO:0032465	regulation of cytokinesis	2/182	23/14100	0.0869565	6.73674	3.14859	0.0351002	0.180205	0.149505	117015916/117013433	2	Rhsi vs. Rhep	Up
BP	GO:0033559	unsaturated fatty acid metabolic process	2/182	23/14100	0.0869565	6.73674	3.14859	0.0351002	0.180205	0.149505	117027224/117032421	2	Rhsi vs. Rhep	Up
BP	GO:0051656	establishment of organelle localization	5/182	141/14100	0.035461	2.74725	2.3844	0.0360234	0.183997	0.15265	117024444/117014839/117038182/117038726/117015386	5	Rhsi vs. Rhep	Up
BP	GO:0051246	regulation of protein metabolic process	11/182	462/14100	0.0238095	1.84458	2.11072	0.0374294	0.190053	0.157674	117037817/117024444/117022749/117019748/117016459/117013426/117018177/117034274/117018541/117011786/117016135	11	Rhsi vs. Rhep	Up
BP	GO:0040011	locomotion	7/182	242/14100	0.0289256	2.24094	2.22664	0.037687	0.190053	0.157674	117032476/117037335/117020755/117020756/117020834/117027224/117015232	7	Rhsi vs. Rhep	Up
BP	GO:0042063	gliogenesis	2/182	24/14100	0.0833333	6.45604	3.05904	0.0379724	0.190053	0.157674	117027224/117015232	2	Rhsi vs. Rhep	Up
BP	GO:0090307	mitotic spindle assembly	2/182	24/14100	0.0833333	6.45604	3.05904	0.0379724	0.190053	0.157674	117016856/117018892	2	Rhsi vs. Rhep	Up
BP	GO:1901700	response to oxygen-containing compound	6/182	193/14100	0.0310881	2.40847	2.25295	0.0392308	0.19537	0.162085	117022098/117016303/117025517/117018177/117027224/117015232	6	Rhsi vs. Rhep	Up
BP	GO:0030865	cortical cytoskeleton organization	2/182	25/14100	0.08	6.1978	2.97445	0.040931	0.200824	0.166611	117012492/117029140	2	Rhsi vs. Rhep	Up
BP	GO:0044774	mitotic DNA integrity checkpoint signaling	2/182	25/14100	0.08	6.1978	2.97445	0.040931	0.200824	0.166611	117026463/117018939	2	Rhsi vs. Rhep	Up
BP	GO:2000241	regulation of reproductive process	2/182	25/14100	0.08	6.1978	2.97445	0.040931	0.200824	0.166611	117016695/117017468	2	Rhsi vs. Rhep	Up
BP	GO:0000910	cytokinesis	3/182	60/14100	0.05	3.87363	2.55073	0.0423588	0.204881	0.169976	117012492/117015916/117013433	3	Rhsi vs. Rhep	Up
BP	GO:0007009	plasma membrane organization	3/182	60/14100	0.05	3.87363	2.55073	0.0423588	0.204881	0.169976	117029247/117034121/117015232	3	Rhsi vs. Rhep	Up
BP	GO:0098609	cell-cell adhesion	8/182	302/14100	0.0264901	2.05225	2.11377	0.0423749	0.204881	0.169976	117035502/117036419/117020231/117019780/117027224/117028674/117015232/117014855	8	Rhsi vs. Rhep	Up
BP	GO:0032963	collagen metabolic process	2/182	26/14100	0.0769231	5.95943	2.89435	0.0439736	0.210566	0.174693	117031218/117031318	2	Rhsi vs. Rhep	Up
BP	GO:1902105	regulation of leukocyte differentiation	2/182	26/14100	0.0769231	5.95943	2.89435	0.0439736	0.210566	0.174693	117013153/117027224	2	Rhsi vs. Rhep	Up
BP	GO:0072330	monocarboxylic acid biosynthetic process	3/182	62/14100	0.0483871	3.74867	2.48032	0.0459595	0.219022	0.181708	117031491/117027224/117032421	3	Rhsi vs. Rhep	Up
BP	GO:0002274	myeloid leukocyte activation	2/182	27/14100	0.0740741	5.73871	2.81832	0.0470974	0.222317	0.184442	117016303/117035502	2	Rhsi vs. Rhep	Up
BP	GO:0030048	actin filament-based movement	2/182	27/14100	0.0740741	5.73871	2.81832	0.0470974	0.222317	0.184442	117024179/117038182	2	Rhsi vs. Rhep	Up
CC	GO:0000775	chromosome, centromeric region	8/175	69/13343	0.115942	8.84008	7.52686	3.15586e-06	0.00047969	0.00042521	117027771/117014839/117024689/117015615/117026259/117038726/117015386/117036558	8	Rhsi vs. Rhep	Up
CC	GO:0098687	chromosomal region	8/175	81/13343	0.0987654	7.53044	6.79595	1.06217e-05	0.00080725	0.000715568	117027771/117014839/117024689/117015615/117026259/117038726/117015386/117036558	8	Rhsi vs. Rhep	Up
CC	GO:0051233	spindle midzone	4/175	14/13343	0.285714	21.7845	8.96962	2.58275e-05	0.0013086	0.00115997	117015916/117013433/117027771/117018892	4	Rhsi vs. Rhep	Up
CC	GO:0000307	cyclin-dependent protein kinase holoenzyme complex	5/175	34/13343	0.147059	11.2126	6.87342	7.49285e-05	0.00284728	0.00252391	117037817/117024444/117022749/117019748/117016459	5	Rhsi vs. Rhep	Up
CC	GO:0005819	spindle	7/175	103/13343	0.0679612	5.18175	4.91136	0.000407352	0.0123835	0.0109771	117015916/117013433/117027771/117014839/117016856/117018892/117016135	7	Rhsi vs. Rhep	Up
CC	GO:0000940	outer kinetochore	3/175	14/13343	0.214286	16.3384	6.61933	0.000725754	0.0183858	0.0162976	117015615/117038726/117015386	3	Rhsi vs. Rhep	Up
CC	GO:0098552	side of membrane	10/175	260/13343	0.0384615	2.93253	3.62767	0.0022784	0.0473163	0.0419424	117014947/117015791/117023859/117019780/117026617/117016891/117017037/117027226/117014855/117027456	10	Rhsi vs. Rhep	Up
CC	GO:0009897	external side of plasma membrane	8/175	179/13343	0.0446927	3.40763	3.73845	0.00249033	0.0473163	0.0419424	117014947/117015791/117019780/117016891/117017037/117027226/117014855/117027456	8	Rhsi vs. Rhep	Up
CC	GO:1902554	serine/threonine protein kinase complex	5/175	75/13343	0.0666667	5.08305	4.08773	0.00301683	0.0509509	0.0451643	117037817/117024444/117022749/117019748/117016459	5	Rhsi vs. Rhep	Up
CC	GO:0000776	kinetochore	4/175	49/13343	0.0816327	6.22414	4.22333	0.00382541	0.0560057	0.0496449	117024689/117015615/117038726/117015386	4	Rhsi vs. Rhep	Up
CC	GO:1902911	protein kinase complex	5/175	81/13343	0.0617284	4.70653	3.85722	0.00420588	0.0560057	0.0496449	117037817/117024444/117022749/117019748/117016459	5	Rhsi vs. Rhep	Up
CC	GO:0000779	condensed chromosome, centromeric region	4/175	51/13343	0.0784314	5.98006	4.10765	0.0044215	0.0560057	0.0496449	117024689/117015615/117038726/117015386	4	Rhsi vs. Rhep	Up
CC	GO:0005876	spindle microtubule	3/175	27/13343	0.111111	8.47175	4.48009	0.00514658	0.0601754	0.0533411	117015916/117013433/117016856	3	Rhsi vs. Rhep	Up
CC	GO:0000793	condensed chromosome	5/175	87/13343	0.0574713	4.38194	3.64828	0.0056969	0.0618521	0.0548273	117024689/117015615/117038726/117015386/117023052	5	Rhsi vs. Rhep	Up
CC	GO:0099080	supramolecular complex	13/175	455/13343	0.0285714	2.17845	2.94845	0.00698674	0.070799	0.0627581	117024179/117015916/117013433/117022650/117024689/117015615/117016856/117029220/117029321/117038726/117015386/117016135/117015786	13	Rhsi vs. Rhep	Up
CC	GO:0005874	microtubule	6/175	131/13343	0.0458015	3.49217	3.30445	0.00757676	0.0719792	0.0638043	117015916/117013433/117022650/117016856/117016135/117015786	6	Rhsi vs. Rhep	Up
CC	GO:0009986	cell surface	9/175	285/13343	0.0315789	2.40776	2.76938	0.0129248	0.115563	0.102438	117014947/117015791/117019780/117016891/117017037/117027226/117014855/117027456/117020833	9	Rhsi vs. Rhep	Up
CC	GO:0030426	growth cone	2/175	14/13343	0.142857	10.8922	4.26903	0.0140335	0.118505	0.105046	117031088/117034100	2	Rhsi vs. Rhep	Up
CC	GO:0000922	spindle pole	3/175	46/13343	0.0652174	4.97255	3.11129	0.0222907	0.178326	0.158073	117015916/117013433/117014839	3	Rhsi vs. Rhep	Up
CC	GO:0099513	polymeric cytoskeletal fiber	8/175	267/13343	0.0299625	2.28452	2.44415	0.0245973	0.186939	0.165708	117024179/117015916/117013433/117022650/117016856/117029220/117016135/117015786	8	Rhsi vs. Rhep	Up
CC	GO:0030427	site of polarized growth	2/175	21/13343	0.0952381	7.2615	3.31034	0.0305045	0.211765	0.187714	117031088/117034100	2	Rhsi vs. Rhep	Up
CC	GO:0000228	nuclear chromosome	4/175	91/13343	0.043956	3.35146	2.5947	0.0316626	0.211765	0.187714	117021097/117026463/117017859/117023052	4	Rhsi vs. Rhep	Up
CC	GO:0015629	actin cytoskeleton	7/175	230/13343	0.0304348	2.32052	2.32878	0.0320434	0.211765	0.187714	117024179/117012492/117029247/117012810/117038182/117029237/117026311	7	Rhsi vs. Rhep	Up
CC	GO:0043005	neuron projection	10/175	408/13343	0.0245098	1.86877	2.05457	0.0426758	0.27028	0.239583	117026047/117020359/117021040/117026617/117031088/117012962/117032421/117027474/117034100/117016322	10	Rhsi vs. Rhep	Up
MF	GO:0015631	tubulin binding	11/175	225/14562	0.0488889	4.06811	5.11521	8.75136e-05	0.0146612	0.0127655	117022650/117014839/117037323/117016856/117026490/117026561/117031088/117018892/117027474/117034100/117016322	11	Rhsi vs. Rhep	Up
MF	GO:0003688	DNA replication origin binding	3/175	10/14562	0.3	24.9634	8.36021	0.000192411	0.0146612	0.0127655	117017869/117029452/117026463	3	Rhsi vs. Rhep	Up
MF	GO:0003774	cytoskeletal motor activity	7/175	103/14562	0.0679612	5.65515	5.22892	0.00024131	0.0146612	0.0127655	117022650/117037323/117016856/117026490/117026561/117012810/117038182	7	Rhsi vs. Rhep	Up
MF	GO:0016538	cyclin-dependent protein serine/threonine kinase regulator activity	5/175	47/14562	0.106383	8.85228	5.94656	0.000241337	0.0146612	0.0127655	117037817/117024444/117022749/117019748/117016459	5	Rhsi vs. Rhep	Up
MF	GO:0033691	sialic acid binding	3/175	13/14562	0.230769	19.2026	7.24134	0.000446549	0.0217023	0.0188961	117034442/117035638/117014855	3	Rhsi vs. Rhep	Up
MF	GO:0003777	microtubule motor activity	5/175	63/14562	0.0793651	6.60408	4.91626	0.000947435	0.0383711	0.0334096	117022650/117037323/117016856/117026490/117026561	5	Rhsi vs. Rhep	Up
MF	GO:0003697	single-stranded DNA binding	4/175	53/14562	0.0754717	6.28011	4.24709	0.00373128	0.128705	0.112063	117017869/117020726/117029452/117023052	4	Rhsi vs. Rhep	Up
MF	GO:0042287	MHC protein binding	2/175	10/14562	0.2	16.6423	5.45718	0.00606525	0.128705	0.112063	117014947/117024494	2	Rhsi vs. Rhep	Up
MF	GO:0016705	oxidoreductase activity, acting on paired donors, with incorporation or reduction of molecular oxygen	6/175	139/14562	0.0431655	3.59186	3.38626	0.00666521	0.128705	0.112063	117026565/117036539/117038128/117029818/117032421/117017967	6	Rhsi vs. Rhep	Up
MF	GO:0140657	ATP-dependent activity	13/175	494/14562	0.0263158	2.18977	2.96716	0.00673173	0.128705	0.112063	117024010/117022650/117037323/117016856/117026490/117026561/117020726/117029452/117038182/117026463/117023052/117013825/117038563	13	Rhsi vs. Rhep	Up
MF	GO:0008017	microtubule binding	7/175	185/14562	0.0378378	3.14854	3.24358	0.00705132	0.128705	0.112063	117022650/117014839/117037323/117016856/117026490/117026561/117018892	7	Rhsi vs. Rhep	Up
MF	GO:0016813	hydrolase activity, acting on carbon-nitrogen (but not peptide) bonds, in linear amidines	2/175	11/14562	0.181818	15.1294	5.17013	0.00735482	0.128705	0.112063	117026571/117027532	2	Rhsi vs. Rhep	Up
MF	GO:0017116	single-stranded DNA helicase activity	2/175	11/14562	0.181818	15.1294	5.17013	0.00735482	0.128705	0.112063	117020726/117029452	2	Rhsi vs. Rhep	Up
MF	GO:0019887	protein kinase regulator activity	5/175	101/14562	0.049505	4.11938	3.46944	0.00741509	0.128705	0.112063	117037817/117024444/117022749/117019748/117016459	5	Rhsi vs. Rhep	Up
MF	GO:0020037	heme binding	5/175	107/14562	0.046729	3.88838	3.30725	0.00939876	0.15226	0.132572	117026565/117036539/117038128/117032421/117017967	5	Rhsi vs. Rhep	Up
MF	GO:0016810	hydrolase activity, acting on carbon-nitrogen (but not peptide) bonds	5/175	109/14562	0.0458716	3.81704	3.25579	0.010134	0.15391	0.134008	117030104/117029321/117026571/117027532/117017778	5	Rhsi vs. Rhep	Up
MF	GO:0046906	tetrapyrrole binding	5/175	112/14562	0.0446429	3.7148	3.18084	0.0113094	0.161657	0.140754	117026565/117036539/117038128/117032421/117017967	5	Rhsi vs. Rhep	Up
MF	GO:0019207	kinase regulator activity	5/175	118/14562	0.0423729	3.52591	3.0384	0.0139324	0.184564	0.160699	117037817/117024444/117022749/117019748/117016459	5	Rhsi vs. Rhep	Up
MF	GO:0031406	carboxylic acid binding	4/175	78/14562	0.0512821	4.26725	3.19092	0.0144309	0.184564	0.160699	117034442/117035638/117029818/117014855	4	Rhsi vs. Rhep	Up
MF	GO:0005179	hormone activity	4/175	82/14562	0.0487805	4.05909	3.06369	0.0170574	0.207248	0.180449	117032079/117030588/117025517/117018177	4	Rhsi vs. Rhep	Up
MF	GO:0140097	catalytic activity, acting on DNA	6/175	175/14562	0.0342857	2.85296	2.71976	0.0191371	0.208657	0.181677	117020726/117029452/117017859/117021627/117023052/117013825	6	Rhsi vs. Rhep	Up
MF	GO:0003887	DNA-directed DNA polymerase activity	2/175	18/14562	0.111111	9.24571	3.86058	0.0193643	0.208657	0.181677	117017859/117021627	2	Rhsi vs. Rhep	Up
MF	GO:0043177	organic acid binding	4/175	87/14562	0.045977	3.82581	2.91557	0.0207362	0.208657	0.181677	117034442/117035638/117029818/117014855	4	Rhsi vs. Rhep	Up
MF	GO:0004497	monooxygenase activity	4/175	88/14562	0.0454545	3.78234	2.88726	0.0215259	0.208657	0.181677	117026565/117036539/117038128/117017967	4	Rhsi vs. Rhep	Up
MF	GO:0003682	chromatin binding	6/175	182/14562	0.032967	2.74323	2.61001	0.0227062	0.208657	0.181677	117017869/117026463/117022876/117021627/117024456/117018939	6	Rhsi vs. Rhep	Up
MF	GO:0004869	cysteine-type endopeptidase inhibitor activity	2/175	20/14562	0.1	8.32114	3.61336	0.0236737	0.208657	0.181677	117013426/117036569	2	Rhsi vs. Rhep	Up
MF	GO:0004857	enzyme inhibitor activity	6/175	186/14562	0.0322581	2.68424	2.54959	0.0249348	0.208657	0.181677	117012739/117013426/117036729/117027224/117036569/117011786	6	Rhsi vs. Rhep	Up
MF	GO:0034061	DNA polymerase activity	2/175	21/14562	0.0952381	7.9249	3.50232	0.025962	0.208657	0.181677	117017859/117021627	2	Rhsi vs. Rhep	Up
MF	GO:0005506	iron ion binding	5/175	139/14562	0.0359712	2.99322	2.60414	0.0262481	0.208657	0.181677	117026565/117036539/117038128/117029818/117017967	5	Rhsi vs. Rhep	Up
MF	GO:0008094	ATP-dependent activity, acting on DNA	4/175	94/14562	0.0425532	3.54091	2.7257	0.0266496	0.208657	0.181677	117020726/117029452/117023052/117013825	4	Rhsi vs. Rhep	Up
MF	GO:0005546	phosphatidylinositol-4,5-bisphosphate binding	2/175	22/14562	0.0909091	7.56468	3.39838	0.0283362	0.208657	0.181677	117033565/117026311	2	Rhsi vs. Rhep	Up
MF	GO:0016814	hydrolase activity, acting on carbon-nitrogen (but not peptide) bonds, in cyclic amidines	2/175	22/14562	0.0909091	7.56468	3.39838	0.0283362	0.208657	0.181677	117030104/117029321	2	Rhsi vs. Rhep	Up
MF	GO:0038024	cargo receptor activity	2/175	22/14562	0.0909091	7.56468	3.39838	0.0283362	0.208657	0.181677	117019595/117028674	2	Rhsi vs. Rhep	Up
MF	GO:0004725	protein tyrosine phosphatase activity	3/175	56/14562	0.0535714	4.45776	2.8592	0.0297176	0.212394	0.18493	117016695/117018484/117018541	3	Rhsi vs. Rhep	Up
MF	GO:0004175	endopeptidase activity	9/175	372/14562	0.0241935	2.01318	2.18321	0.0359205	0.249391	0.217144	117029604/117025929/117038398/117015073/117024202/117024207/117031218/117031318/117037990	9	Rhsi vs. Rhep	Up
MF	GO:0004866	endopeptidase inhibitor activity	4/175	105/14562	0.0380952	3.16996	2.46114	0.0377968	0.253799	0.220981	117013426/117036729/117036569/117011786	4	Rhsi vs. Rhep	Up
MF	GO:0015459	potassium channel regulator activity	2/175	26/14562	0.0769231	6.40088	3.03989	0.0386442	0.253799	0.220981	117026617/117031337	2	Rhsi vs. Rhep	Up
MF	GO:0061135	endopeptidase regulator activity	4/175	109/14562	0.0366972	3.05363	2.37348	0.0424216	0.268841	0.234079	117013426/117036729/117036569/117011786	4	Rhsi vs. Rhep	Up
MF	GO:0016712	oxidoreductase activity, acting on paired donors, with incorporation or reduction of molecular oxygen, reduced flavin or flavoprotein as one donor, and incorporation of one atom of oxygen	2/175	28/14562	0.0714286	5.94367	2.88779	0.0442537	0.268841	0.234079	117026565/117036539	2	Rhsi vs. Rhep	Up
MF	GO:0098632	cell-cell adhesion mediator activity	2/175	28/14562	0.0714286	5.94367	2.88779	0.0442537	0.268841	0.234079	117027224/117014984	2	Rhsi vs. Rhep	Up
MF	GO:0140678	molecular function inhibitor activity	6/175	215/14562	0.027907	2.32218	2.15406	0.0455083	0.26972	0.234844	117012739/117013426/117036729/117027224/117036569/117011786	6	Rhsi vs. Rhep	Up
MF	GO:0030414	peptidase inhibitor activity	4/175	115/14562	0.0347826	2.89431	2.24927	0.0499318	0.283371	0.24673	117013426/117036729/117036569/117011786	4	Rhsi vs. Rhep	Up
BP	GO:0030198	extracellular matrix organization	3/37	79/14100	0.0379747	14.4714	6.15877	0.00114672	0.0923653	0.0892983	117014405/117022036/117013634	3	Rhsi vs. Rhep	Down
BP	GO:0045229	external encapsulating structure organization	3/37	79/14100	0.0379747	14.4714	6.15877	0.00114672	0.0923653	0.0892983	117014405/117022036/117013634	3	Rhsi vs. Rhep	Down
BP	GO:0043062	extracellular structure organization	3/37	80/14100	0.0375	14.2905	6.11462	0.00118925	0.0923653	0.0892983	117014405/117022036/117013634	3	Rhsi vs. Rhep	Down
BP	GO:0006119	oxidative phosphorylation	2/37	83/14100	0.0240964	9.18268	3.83498	0.0199551	0.425229	0.411109	117027440/117031868	2	Rhsi vs. Rhep	Down
BP	GO:0006541	glutamine metabolic process	1/37	11/14100	0.0909091	34.6437	5.72554	0.0284995	0.425229	0.411109	117029889	1	Rhsi vs. Rhep	Down
BP	GO:0042982	amyloid precursor protein metabolic process	1/37	11/14100	0.0909091	34.6437	5.72554	0.0284995	0.425229	0.411109	117034296	1	Rhsi vs. Rhep	Down
BP	GO:0010906	regulation of glucose metabolic process	1/37	12/14100	0.0833333	31.7568	5.46717	0.0310508	0.425229	0.411109	117012192	1	Rhsi vs. Rhep	Down
BP	GO:0042776	proton motive force-driven mitochondrial ATP synthesis	1/37	12/14100	0.0833333	31.7568	5.46717	0.0310508	0.425229	0.411109	117031868	1	Rhsi vs. Rhep	Down
BP	GO:0022600	digestive system process	1/37	13/14100	0.0769231	29.3139	5.23864	0.0335956	0.425229	0.411109	117037039	1	Rhsi vs. Rhep	Down
BP	GO:0009060	aerobic respiration	2/37	110/14100	0.0181818	6.92875	3.20189	0.0336395	0.425229	0.411109	117027440/117031868	2	Rhsi vs. Rhep	Down
BP	GO:0007215	glutamate receptor signaling pathway	1/37	15/14100	0.0666667	25.4054	4.85075	0.0386657	0.425229	0.411109	117037567	1	Rhsi vs. Rhep	Down
BP	GO:0030322	stabilization of membrane potential	1/37	15/14100	0.0666667	25.4054	4.85075	0.0386657	0.425229	0.411109	117030071	1	Rhsi vs. Rhep	Down
BP	GO:0045333	cellular respiration	2/37	123/14100	0.0162602	6.19644	2.96898	0.0412207	0.425229	0.411109	117027440/117031868	2	Rhsi vs. Rhep	Down
BP	GO:0032147	activation of protein kinase activity	1/37	17/14100	0.0588235	22.4165	4.53192	0.0437099	0.425229	0.411109	117011849	1	Rhsi vs. Rhep	Down
BP	GO:0051048	negative regulation of secretion	1/37	18/14100	0.0555556	21.1712	4.39229	0.0462223	0.425229	0.411109	117037039	1	Rhsi vs. Rhep	Down
BP	GO:0009165	nucleotide biosynthetic process	2/37	132/14100	0.0151515	5.77396	2.82653	0.0468114	0.425229	0.411109	117014353/117031868	2	Rhsi vs. Rhep	Down
BP	GO:0001676	long-chain fatty acid metabolic process	1/37	19/14100	0.0526316	20.0569	4.26352	0.0487284	0.425229	0.411109	117025612	1	Rhsi vs. Rhep	Down
BP	GO:0007586	digestion	1/37	19/14100	0.0526316	20.0569	4.26352	0.0487284	0.425229	0.411109	117037039	1	Rhsi vs. Rhep	Down
BP	GO:0051923	sulfation	1/37	19/14100	0.0526316	20.0569	4.26352	0.0487284	0.425229	0.411109	117020859	1	Rhsi vs. Rhep	Down
CC	GO:0030312	external encapsulating structure	3/34	185/13343	0.0162162	6.36391	3.71321	0.0114459	0.160243	0.132531	117014405/117022036/117013634	3	Rhsi vs. Rhep	Down
CC	GO:0031012	extracellular matrix	3/34	185/13343	0.0162162	6.36391	3.71321	0.0114459	0.160243	0.132531	117014405/117022036/117013634	3	Rhsi vs. Rhep	Down
CC	GO:0005840	ribosome	4/34	430/13343	0.00930233	3.65062	2.82387	0.0229867	0.210377	0.173996	117019683/117023606/117025805/117035521	4	Rhsi vs. Rhep	Down
CC	GO:0022626	cytosolic ribosome	3/34	274/13343	0.0109489	4.2968	2.78692	0.0320817	0.210377	0.173996	117023606/117025805/117035521	3	Rhsi vs. Rhep	Down
CC	GO:0098803	respiratory chain complex	1/34	15/13343	0.0666667	26.1627	4.92831	0.0375673	0.210377	0.173996	117031868	1	Rhsi vs. Rhep	Down
CC	GO:0033178	proton-transporting two-sector ATPase complex, catalytic domain	1/34	19/13343	0.0526316	20.6548	4.33317	0.0473517	0.220974	0.182761	117031868	1	Rhsi vs. Rhep	Down
MF	GO:0005216	monoatomic ion channel activity	4/42	359/14562	0.0111421	3.86311	2.95415	0.0194615	0.232705	0.197389	117037567/117030071/117020118/117031868	4	Rhsi vs. Rhep	Down
MF	GO:0015267	channel activity	4/42	384/14562	0.0104167	3.61161	2.78935	0.0242241	0.232705	0.197389	117037567/117030071/117020118/117031868	4	Rhsi vs. Rhep	Down
MF	GO:0022803	passive transmembrane transporter activity	4/42	384/14562	0.0104167	3.61161	2.78935	0.0242241	0.232705	0.197389	117037567/117030071/117020118/117031868	4	Rhsi vs. Rhep	Down
MF	GO:0003735	structural constituent of ribosome	4/42	416/14562	0.00961538	3.33379	2.59734	0.0312794	0.232705	0.197389	117019683/117023606/117025805/117035521	4	Rhsi vs. Rhep	Down
MF	GO:0016273	arginine N-methyltransferase activity	1/42	11/14562	0.0909091	31.5195	5.44583	0.0312834	0.232705	0.197389	117029298	1	Rhsi vs. Rhep	Down
MF	GO:0016274	protein-arginine N-methyltransferase activity	1/42	11/14562	0.0909091	31.5195	5.44583	0.0312834	0.232705	0.197389	117029298	1	Rhsi vs. Rhep	Down
MF	GO:0016289	acyl-CoA hydrolase activity	1/42	11/14562	0.0909091	31.5195	5.44583	0.0312834	0.232705	0.197389	117029879	1	Rhsi vs. Rhep	Down
MF	GO:0004016	adenylate cyclase activity	1/42	12/14562	0.0833333	28.8929	5.19863	0.0340795	0.232705	0.197389	117014353	1	Rhsi vs. Rhep	Down
MF	GO:0016641	oxidoreductase activity, acting on the CH-NH2 group of donors, oxygen as acceptor	1/42	12/14562	0.0833333	28.8929	5.19863	0.0340795	0.232705	0.197389	117025039	1	Rhsi vs. Rhep	Down
MF	GO:0045236	CXCR chemokine receptor binding	1/42	12/14562	0.0833333	28.8929	5.19863	0.0340795	0.232705	0.197389	117037039	1	Rhsi vs. Rhep	Down
MF	GO:0004953	icosanoid receptor activity	1/42	13/14562	0.0769231	26.6703	4.97993	0.0368677	0.232705	0.197389	117021075	1	Rhsi vs. Rhep	Down
MF	GO:0035250	UDP-galactosyltransferase activity	1/42	13/14562	0.0769231	26.6703	4.97993	0.0368677	0.232705	0.197389	117011893	1	Rhsi vs. Rhep	Down
MF	GO:0004089	carbonate dehydratase activity	1/42	15/14562	0.0666667	23.1143	4.6086	0.0424206	0.232705	0.197389	117034043	1	Rhsi vs. Rhep	Down
MF	GO:0008378	galactosyltransferase activity	1/42	15/14562	0.0666667	23.1143	4.6086	0.0424206	0.232705	0.197389	117011893	1	Rhsi vs. Rhep	Down
MF	GO:0046933	proton-transporting ATP synthase activity, rotational mechanism	1/42	15/14562	0.0666667	23.1143	4.6086	0.0424206	0.232705	0.197389	117031868	1	Rhsi vs. Rhep	Down
MF	GO:0016638	oxidoreductase activity, acting on the CH-NH2 group of donors	1/42	16/14562	0.0625	21.6696	4.44896	0.0451853	0.232705	0.197389	117025039	1	Rhsi vs. Rhep	Down
MF	GO:0022840	leak channel activity	1/42	16/14562	0.0625	21.6696	4.44896	0.0451853	0.232705	0.197389	117030071	1	Rhsi vs. Rhep	Down
MF	GO:0022841	potassium ion leak channel activity	1/42	16/14562	0.0625	21.6696	4.44896	0.0451853	0.232705	0.197389	117030071	1	Rhsi vs. Rhep	Down
MF	GO:0022842	narrow pore channel activity	1/42	16/14562	0.0625	21.6696	4.44896	0.0451853	0.232705	0.197389	117030071	1	Rhsi vs. Rhep	Down
MF	GO:0050840	extracellular matrix binding	1/42	16/14562	0.0625	21.6696	4.44896	0.0451853	0.232705	0.197389	117022036	1	Rhsi vs. Rhep	Down
BP	GO:0071880	adenylate cyclase-activating adrenergic receptor signaling pathway	2/18	24/14100	0.0833333	65.2778	11.2674	0.000417825	0.0397921	0.0266315	117022660/117024505	2	Rhos vs. Rhsi	Up
BP	GO:0071875	adrenergic receptor signaling pathway	2/18	26/14100	0.0769231	60.2564	10.8121	0.000491261	0.0397921	0.0266315	117022660/117024505	2	Rhos vs. Rhsi	Up
BP	GO:0010038	response to metal ion	2/18	39/14100	0.0512821	40.1709	8.75763	0.00110912	0.0598925	0.040084	117032679/117030174	2	Rhos vs. Rhsi	Up
BP	GO:0007189	adenylate cyclase-activating G protein-coupled receptor signaling pathway	2/18	87/14100	0.0229885	18.0077	5.68901	0.00540021	0.119503	0.0799791	117022660/117024505	2	Rhos vs. Rhsi	Up
BP	GO:0023061	signal release	2/18	89/14100	0.0224719	17.603	5.61753	0.00564431	0.119503	0.0799791	117024505/117030174	2	Rhos vs. Rhsi	Up
BP	GO:1903530	regulation of secretion by cell	2/18	93/14100	0.0215054	16.8459	5.4813	0.0061475	0.119503	0.0799791	117024505/117030174	2	Rhos vs. Rhsi	Up
BP	GO:0051046	regulation of secretion	2/18	98/14100	0.0204082	15.9864	5.32247	0.00680438	0.119503	0.0799791	117024505/117030174	2	Rhos vs. Rhsi	Up
BP	GO:1903311	regulation of mRNA metabolic process	2/18	113/14100	0.0176991	13.8643	4.90864	0.00895733	0.119503	0.0799791	117029470/117020617	2	Rhos vs. Rhsi	Up
BP	GO:0007188	adenylate cyclase-modulating G protein-coupled receptor signaling pathway	2/18	119/14100	0.0168067	13.1653	4.76458	0.00989347	0.119503	0.0799791	117022660/117024505	2	Rhos vs. Rhsi	Up
BP	GO:0042982	amyloid precursor protein metabolic process	1/18	11/14100	0.0909091	71.2121	8.3285	0.0139582	0.119503	0.0799791	117034296	1	Rhos vs. Rhsi	Up
BP	GO:0071786	endoplasmic reticulum tubular network organization	1/18	11/14100	0.0909091	71.2121	8.3285	0.0139582	0.119503	0.0799791	117016970	1	Rhos vs. Rhsi	Up
BP	GO:0002430	complement receptor mediated signaling pathway	1/18	13/14100	0.0769231	60.2564	7.64181	0.0164762	0.119503	0.0799791	117034450	1	Rhos vs. Rhsi	Up
BP	GO:0046128	purine ribonucleoside metabolic process	1/18	13/14100	0.0769231	60.2564	7.64181	0.0164762	0.119503	0.0799791	117027469	1	Rhos vs. Rhsi	Up
BP	GO:0045069	regulation of viral genome replication	1/18	14/14100	0.0714286	55.9524	7.35453	0.0177329	0.119503	0.0799791	117017655	1	Rhos vs. Rhsi	Up
BP	GO:0045071	negative regulation of viral genome replication	1/18	14/14100	0.0714286	55.9524	7.35453	0.0177329	0.119503	0.0799791	117017655	1	Rhos vs. Rhsi	Up
BP	GO:0042278	purine nucleoside metabolic process	1/18	15/14100	0.0666667	52.2222	7.09617	0.0189881	0.119503	0.0799791	117027469	1	Rhos vs. Rhsi	Up
BP	GO:0048525	negative regulation of viral process	1/18	15/14100	0.0666667	52.2222	7.09617	0.0189881	0.119503	0.0799791	117017655	1	Rhos vs. Rhsi	Up
BP	GO:0009119	ribonucleoside metabolic process	1/18	16/14100	0.0625	48.9583	6.86214	0.0202418	0.119503	0.0799791	117027469	1	Rhos vs. Rhsi	Up
BP	GO:0014046	dopamine secretion	1/18	16/14100	0.0625	48.9583	6.86214	0.0202418	0.119503	0.0799791	117030174	1	Rhos vs. Rhsi	Up
BP	GO:0014059	regulation of dopamine secretion	1/18	16/14100	0.0625	48.9583	6.86214	0.0202418	0.119503	0.0799791	117030174	1	Rhos vs. Rhsi	Up
BP	GO:0019079	viral genome replication	1/18	16/14100	0.0625	48.9583	6.86214	0.0202418	0.119503	0.0799791	117017655	1	Rhos vs. Rhsi	Up
BP	GO:1903900	regulation of viral life cycle	1/18	16/14100	0.0625	48.9583	6.86214	0.0202418	0.119503	0.0799791	117017655	1	Rhos vs. Rhsi	Up
BP	GO:0015872	dopamine transport	1/18	18/14100	0.0555556	43.5185	6.45328	0.0227446	0.119503	0.0799791	117030174	1	Rhos vs. Rhsi	Up
BP	GO:0050792	regulation of viral process	1/18	18/14100	0.0555556	43.5185	6.45328	0.0227446	0.119503	0.0799791	117017655	1	Rhos vs. Rhsi	Up
BP	GO:0032940	secretion by cell	2/18	186/14100	0.0107527	8.42294	3.64338	0.0230529	0.119503	0.0799791	117024505/117030174	2	Rhos vs. Rhsi	Up
BP	GO:0019229	regulation of vasoconstriction	1/18	19/14100	0.0526316	41.2281	6.27318	0.0239938	0.119503	0.0799791	117024505	1	Rhos vs. Rhsi	Up
BP	GO:0017158	regulation of calcium ion-dependent exocytosis	1/18	20/14100	0.05	39.1667	6.10655	0.0252414	0.119503	0.0799791	117030174	1	Rhos vs. Rhsi	Up
BP	GO:0050432	catecholamine secretion	1/18	20/14100	0.05	39.1667	6.10655	0.0252414	0.119503	0.0799791	117030174	1	Rhos vs. Rhsi	Up
BP	GO:0050433	regulation of catecholamine secretion	1/18	20/14100	0.05	39.1667	6.10655	0.0252414	0.119503	0.0799791	117030174	1	Rhos vs. Rhsi	Up
BP	GO:0051952	regulation of amine transport	1/18	20/14100	0.05	39.1667	6.10655	0.0252414	0.119503	0.0799791	117030174	1	Rhos vs. Rhsi	Up
BP	GO:0071577	zinc ion transmembrane transport	1/18	20/14100	0.05	39.1667	6.10655	0.0252414	0.119503	0.0799791	117032679	1	Rhos vs. Rhsi	Up
BP	GO:0015837	amine transport	1/18	22/14100	0.0454545	35.6061	5.80753	0.0277322	0.119503	0.0799791	117030174	1	Rhos vs. Rhsi	Up
BP	GO:0051937	catecholamine transport	1/18	22/14100	0.0454545	35.6061	5.80753	0.0277322	0.119503	0.0799791	117030174	1	Rhos vs. Rhsi	Up
BP	GO:0140352	export from cell	2/18	206/14100	0.00970874	7.60518	3.41431	0.0278705	0.119503	0.0799791	117024505/117030174	2	Rhos vs. Rhsi	Up
BP	GO:0046903	secretion	2/18	209/14100	0.00956938	7.49601	3.38261	0.0286257	0.119503	0.0799791	117024505/117030174	2	Rhos vs. Rhsi	Up
BP	GO:0009116	nucleoside metabolic process	1/18	23/14100	0.0434783	34.058	5.67261	0.0289753	0.119503	0.0799791	117027469	1	Rhos vs. Rhsi	Up
BP	GO:0015844	monoamine transport	1/18	23/14100	0.0434783	34.058	5.67261	0.0289753	0.119503	0.0799791	117030174	1	Rhos vs. Rhsi	Up
BP	GO:0006829	zinc ion transport	1/18	24/14100	0.0416667	32.6389	5.54607	0.030217	0.119503	0.0799791	117032679	1	Rhos vs. Rhsi	Up
BP	GO:0046883	regulation of hormone secretion	1/18	24/14100	0.0416667	32.6389	5.54607	0.030217	0.119503	0.0799791	117024505	1	Rhos vs. Rhsi	Up
BP	GO:0001503	ossification	1/18	26/14100	0.0384615	30.1282	5.31484	0.0326957	0.119503	0.0799791	117022036	1	Rhos vs. Rhsi	Up
BP	GO:0016339	calcium-dependent cell-cell adhesion via plasma membrane cell adhesion molecules	1/18	26/14100	0.0384615	30.1282	5.31484	0.0326957	0.119503	0.0799791	117024896	1	Rhos vs. Rhsi	Up
BP	GO:0071248	cellular response to metal ion	1/18	26/14100	0.0384615	30.1282	5.31484	0.0326957	0.119503	0.0799791	117030174	1	Rhos vs. Rhsi	Up
BP	GO:0071277	cellular response to calcium ion	1/18	26/14100	0.0384615	30.1282	5.31484	0.0326957	0.119503	0.0799791	117030174	1	Rhos vs. Rhsi	Up
BP	GO:0009914	hormone transport	1/18	27/14100	0.037037	29.0123	5.20878	0.0339329	0.119503	0.0799791	117024505	1	Rhos vs. Rhsi	Up
BP	GO:0042310	vasoconstriction	1/18	27/14100	0.037037	29.0123	5.20878	0.0339329	0.119503	0.0799791	117024505	1	Rhos vs. Rhsi	Up
BP	GO:0046879	hormone secretion	1/18	27/14100	0.037037	29.0123	5.20878	0.0339329	0.119503	0.0799791	117024505	1	Rhos vs. Rhsi	Up
BP	GO:0019058	viral life cycle	1/18	30/14100	0.0333333	26.1111	4.92241	0.0376353	0.121084	0.0810374	117017655	1	Rhos vs. Rhsi	Up
BP	GO:1901657	glycosyl compound metabolic process	1/18	30/14100	0.0333333	26.1111	4.92241	0.0376353	0.121084	0.0810374	117027469	1	Rhos vs. Rhsi	Up
BP	GO:1903305	regulation of regulated secretory pathway	1/18	30/14100	0.0333333	26.1111	4.92241	0.0376353	0.121084	0.0810374	117030174	1	Rhos vs. Rhsi	Up
BP	GO:0007610	behavior	1/18	31/14100	0.0322581	25.2688	4.83611	0.0388665	0.121084	0.0810374	117024505	1	Rhos vs. Rhsi	Up
BP	GO:0017156	calcium-ion regulated exocytosis	1/18	31/14100	0.0322581	25.2688	4.83611	0.0388665	0.121084	0.0810374	117030174	1	Rhos vs. Rhsi	Up
BP	GO:0051592	response to calcium ion	1/18	31/14100	0.0322581	25.2688	4.83611	0.0388665	0.121084	0.0810374	117030174	1	Rhos vs. Rhsi	Up
BP	GO:0034332	adherens junction organization	1/18	32/14100	0.03125	24.4792	4.75379	0.0400962	0.122558	0.082024	117024896	1	Rhos vs. Rhsi	Up
BP	GO:0007204	positive regulation of cytosolic calcium ion concentration	1/18	36/14100	0.0277778	21.7593	4.45869	0.0450001	0.131369	0.0879206	117034450	1	Rhos vs. Rhsi	Up
BP	GO:0035150	regulation of tube size	1/18	37/14100	0.027027	21.1712	4.39229	0.0462223	0.131369	0.0879206	117024505	1	Rhos vs. Rhsi	Up
BP	GO:0035296	regulation of tube diameter	1/18	37/14100	0.027027	21.1712	4.39229	0.0462223	0.131369	0.0879206	117024505	1	Rhos vs. Rhsi	Up
BP	GO:0097746	blood vessel diameter maintenance	1/18	37/14100	0.027027	21.1712	4.39229	0.0462223	0.131369	0.0879206	117024505	1	Rhos vs. Rhsi	Up
BP	GO:0051049	regulation of transport	2/18	278/14100	0.00719424	5.63549	2.79081	0.0481546	0.134501	0.0900168	117024505/117030174	2	Rhos vs. Rhsi	Up
BP	GO:0007029	endoplasmic reticulum organization	1/18	40/14100	0.025	19.5833	4.20784	0.0498803	0.136959	0.0916623	117016970	1	Rhos vs. Rhsi	Up
CC	GO:0071782	endoplasmic reticulum tubular network	1/17	11/13343	0.0909091	71.3529	8.33712	0.0139311	0.384973	0.361817	117016970	1	Rhos vs. Rhsi	Up
CC	GO:0005881	cytoplasmic microtubule	1/17	30/13343	0.0333333	26.1627	4.92794	0.0375646	0.384973	0.361817	117016970	1	Rhos vs. Rhsi	Up
CC	GO:0016342	catenin complex	1/17	33/13343	0.030303	23.7843	4.68046	0.0412471	0.384973	0.361817	117024896	1	Rhos vs. Rhsi	Up
MF	GO:0008253	5'-nucleotidase activity	1/18	11/14562	0.0909091	73.5455	8.4674	0.0135179	0.134482	0.0934295	117027469	1	Rhos vs. Rhsi	Up
MF	GO:0004875	complement receptor activity	1/18	13/14562	0.0769231	62.2308	7.76989	0.0159571	0.134482	0.0934295	117034450	1	Rhos vs. Rhsi	Up
MF	GO:0008252	nucleotidase activity	1/18	13/14562	0.0769231	62.2308	7.76989	0.0159571	0.134482	0.0934295	117027469	1	Rhos vs. Rhsi	Up
MF	GO:0050840	extracellular matrix binding	1/18	16/14562	0.0625	50.5625	6.97801	0.0196052	0.134482	0.0934295	117022036	1	Rhos vs. Rhsi	Up
MF	GO:0016922	nuclear receptor binding	1/18	18/14562	0.0555556	44.9444	6.56279	0.0220302	0.134482	0.0934295	117031826	1	Rhos vs. Rhsi	Up
MF	GO:0004993	G protein-coupled serotonin receptor activity	1/18	20/14562	0.05	40.45	6.21069	0.0244495	0.134482	0.0934295	117024505	1	Rhos vs. Rhsi	Up
MF	GO:0005385	zinc ion transmembrane transporter activity	1/18	22/14562	0.0454545	36.7727	5.90706	0.0268631	0.134482	0.0934295	117032679	1	Rhos vs. Rhsi	Up
MF	GO:0003729	mRNA binding	2/18	213/14562	0.00938967	7.59624	3.41166	0.0279342	0.134482	0.0934295	117029470/117020617	2	Rhos vs. Rhsi	Up
MF	GO:0001786	phosphatidylserine binding	1/18	23/14562	0.0434783	35.1739	5.77007	0.0280678	0.134482	0.0934295	117030174	1	Rhos vs. Rhsi	Up
MF	GO:0070566	adenylyltransferase activity	1/18	25/14562	0.04	32.36	5.52076	0.030473	0.134482	0.0934295	117017655	1	Rhos vs. Rhsi	Up
MF	GO:0003725	double-stranded RNA binding	1/18	27/14562	0.037037	29.963	5.29916	0.0328726	0.134482	0.0934295	117017655	1	Rhos vs. Rhsi	Up
MF	GO:0061629	RNA polymerase II-specific DNA-binding transcription factor binding	1/18	29/14562	0.0344828	27.8966	5.10044	0.0352666	0.134482	0.0934295	117031826	1	Rhos vs. Rhsi	Up
MF	GO:0072341	modified amino acid binding	1/18	30/14562	0.0333333	26.9667	5.00846	0.0364614	0.134482	0.0934295	117030174	1	Rhos vs. Rhsi	Up
MF	GO:0046915	transition metal ion transmembrane transporter activity	1/18	31/14562	0.0322581	26.0968	4.92086	0.0376549	0.134482	0.0934295	117032679	1	Rhos vs. Rhsi	Up
MF	GO:0003730	mRNA 3'-UTR binding	1/18	35/14562	0.0285714	23.1143	4.60796	0.0424149	0.136254	0.094661	117029470	1	Rhos vs. Rhsi	Up
MF	GO:0140297	DNA-binding transcription factor binding	1/18	36/14562	0.0277778	22.4722	4.5378	0.0436014	0.136254	0.094661	117031826	1	Rhos vs. Rhsi	Up
MF	GO:0008227	G protein-coupled amine receptor activity	1/18	41/14562	0.0243902	19.7317	4.22533	0.0495132	0.140239	0.0974291	117024505	1	Rhos vs. Rhsi	Up
BP	GO:0042058	regulation of epidermal growth factor receptor signaling pathway	1/7	14/14100	0.0714286	143.878	11.92	0.00693116	0.076807	0.0559727	117012962	1	Rhos vs. Rhsi	Down
BP	GO:1901184	regulation of ERBB signaling pathway	1/7	16/14100	0.0625	125.893	11.1398	0.00791795	0.076807	0.0559727	117012962	1	Rhos vs. Rhsi	Down
BP	GO:0050877	nervous system process	2/7	286/14100	0.00699301	14.0859	4.98275	0.00804934	0.076807	0.0559727	117020359/117012962	2	Rhos vs. Rhsi	Down
BP	GO:0008277	regulation of G protein-coupled receptor signaling pathway	1/7	25/14100	0.04	80.5714	8.87451	0.0123481	0.076807	0.0559727	117012962	1	Rhos vs. Rhsi	Down
BP	GO:0007173	epidermal growth factor receptor signaling pathway	1/7	26/14100	0.0384615	77.4725	8.69811	0.0128393	0.076807	0.0559727	117012962	1	Rhos vs. Rhsi	Down
BP	GO:0038127	ERBB signaling pathway	1/7	29/14100	0.0344828	69.4581	8.22438	0.0143117	0.076807	0.0559727	117012962	1	Rhos vs. Rhsi	Down
BP	GO:0003008	system process	2/7	409/14100	0.00488998	9.84981	4.0478	0.016003	0.076807	0.0559727	117020359/117012962	2	Rhos vs. Rhsi	Down
BP	GO:0007601	visual perception	1/7	35/14100	0.0285714	57.551	7.46528	0.0172507	0.076807	0.0559727	117012962	1	Rhos vs. Rhsi	Down
BP	GO:0050953	sensory perception of light stimulus	1/7	37/14100	0.027027	54.4402	7.25389	0.0182287	0.076807	0.0559727	117012962	1	Rhos vs. Rhsi	Down
BP	GO:0170041	non-proteinogenic amino acid metabolic process	1/7	40/14100	0.025	50.3571	6.96673	0.0196941	0.076807	0.0559727	117017778	1	Rhos vs. Rhsi	Down
BP	GO:0008652	amino acid biosynthetic process	1/7	55/14100	0.0181818	36.6234	5.89925	0.0269932	0.0957031	0.0697432	117017778	1	Rhos vs. Rhsi	Down
BP	GO:0045597	positive regulation of cell differentiation	1/7	78/14100	0.0128205	25.8242	4.89958	0.0380946	0.123808	0.0902241	117029789	1	Rhos vs. Rhsi	Down
CC	GO:0031966	mitochondrial membrane	2/7	214/13343	0.00934579	17.8144	5.68093	0.00509883	0.0388563	0.0145134	117019324/117013769	2	Rhos vs. Rhsi	Down
CC	GO:0005740	mitochondrial envelope	2/7	244/13343	0.00819672	15.6241	5.28193	0.00658263	0.0388563	0.0145134	117019324/117013769	2	Rhos vs. Rhsi	Down
CC	GO:0005742	mitochondrial outer membrane translocase complex	1/7	14/13343	0.0714286	136.153	11.5915	0.00732324	0.0388563	0.0145134	117013769	1	Rhos vs. Rhsi	Down
CC	GO:0098799	outer mitochondrial membrane protein complex	1/7	14/13343	0.0714286	136.153	11.5915	0.00732324	0.0388563	0.0145134	117013769	1	Rhos vs. Rhsi	Down
CC	GO:1902710	GABA receptor complex	1/7	19/13343	0.0526316	100.323	9.92561	0.00992752	0.0388563	0.0145134	117020359	1	Rhos vs. Rhsi	Down
CC	GO:1902711	GABA-A receptor complex	1/7	19/13343	0.0526316	100.323	9.92561	0.00992752	0.0388563	0.0145134	117020359	1	Rhos vs. Rhsi	Down
CC	GO:0001750	photoreceptor outer segment	1/7	20/13343	0.05	95.3071	9.66953	0.0104477	0.0388563	0.0145134	117012962	1	Rhos vs. Rhsi	Down
CC	GO:0005868	cytoplasmic dynein complex	1/7	24/13343	0.0416667	79.4226	8.80963	0.0125259	0.0388563	0.0145134	117019082	1	Rhos vs. Rhsi	Down
CC	GO:0097733	photoreceptor cell cilium	1/7	24/13343	0.0416667	79.4226	8.80963	0.0125259	0.0388563	0.0145134	117012962	1	Rhos vs. Rhsi	Down
CC	GO:0097731	9+0 non-motile cilium	1/7	25/13343	0.04	76.2457	8.62738	0.0130449	0.0388563	0.0145134	117012962	1	Rhos vs. Rhsi	Down
CC	GO:0031967	organelle envelope	2/7	358/13343	0.00558659	10.6488	4.23977	0.0137877	0.0388563	0.0145134	117019324/117013769	2	Rhos vs. Rhsi	Down
CC	GO:0043005	neuron projection	2/7	408/13343	0.00490196	9.34384	3.92156	0.0176897	0.0456983	0.017069	117020359/117012962	2	Rhos vs. Rhsi	Down
CC	GO:0097730	non-motile cilium	1/7	39/13343	0.025641	48.8755	6.85963	0.0202862	0.0481795	0.0179957	117012962	1	Rhos vs. Rhsi	Down
CC	GO:0098588	bounding membrane of organelle	2/7	477/13343	0.00419287	7.99221	3.56286	0.0237696	0.0481795	0.0179957	117013769/117012962	2	Rhos vs. Rhsi	Down
CC	GO:0030286	dynein complex	1/7	48/13343	0.0208333	39.7113	6.15547	0.0249171	0.0481795	0.0179957	117019082	1	Rhos vs. Rhsi	Down
CC	GO:0031253	cell projection membrane	1/7	48/13343	0.0208333	39.7113	6.15547	0.0249171	0.0481795	0.0179957	117012962	1	Rhos vs. Rhsi	Down
CC	GO:0005741	mitochondrial outer membrane	1/7	53/13343	0.0188679	35.965	5.84326	0.0274818	0.0481795	0.0179957	117013769	1	Rhos vs. Rhsi	Down
CC	GO:0019867	outer membrane	1/7	57/13343	0.0175439	33.4411	5.62319	0.0295294	0.0481795	0.0179957	117013769	1	Rhos vs. Rhsi	Down
CC	GO:0031968	organelle outer membrane	1/7	57/13343	0.0175439	33.4411	5.62319	0.0295294	0.0481795	0.0179957	117013769	1	Rhos vs. Rhsi	Down
CC	GO:0005875	microtubule associated complex	1/7	81/13343	0.0123457	23.5326	4.66011	0.0417373	0.0646928	0.0241637	117019082	1	Rhos vs. Rhsi	Down
MF	GO:0030551	cyclic nucleotide binding	1/7	13/14562	0.0769231	160.022	12.5791	0.00623371	0.0580935	0.0339728	117012962	1	Rhos vs. Rhsi	Down
MF	GO:0030547	signaling receptor inhibitor activity	1/7	16/14562	0.0625	130.018	11.3234	0.00766752	0.0580935	0.0339728	117033766	1	Rhos vs. Rhsi	Down
MF	GO:0004890	GABA-A receptor activity	1/7	19/14562	0.0526316	109.489	10.377	0.00909956	0.0580935	0.0339728	117020359	1	Rhos vs. Rhsi	Down
MF	GO:0016917	GABA receptor activity	1/7	22/14562	0.0454545	94.5584	9.63054	0.0105298	0.0580935	0.0339728	117020359	1	Rhos vs. Rhsi	Down
MF	GO:0004114	3',5'-cyclic-nucleotide phosphodiesterase activity	1/7	25/14562	0.04	83.2114	9.02201	0.0119583	0.0580935	0.0339728	117012962	1	Rhos vs. Rhsi	Down
MF	GO:0004112	cyclic-nucleotide phosphodiesterase activity	1/7	27/14562	0.037037	77.0476	8.67358	0.0129097	0.0580935	0.0339728	117012962	1	Rhos vs. Rhsi	Down
MF	GO:0045505	dynein intermediate chain binding	1/7	37/14562	0.027027	56.2239	7.37579	0.0176546	0.0627793	0.036713	117019082	1	Rhos vs. Rhsi	Down
MF	GO:0008374	O-acyltransferase activity	1/7	39/14562	0.025641	53.3407	7.17764	0.0186013	0.0627793	0.036713	117019324	1	Rhos vs. Rhsi	Down
MF	GO:0016811	hydrolase activity, acting on carbon-nitrogen (but not peptide) bonds, in linear amides	1/7	53/14562	0.0188679	39.2507	6.11782	0.0252059	0.0756177	0.0442209	117017778	1	Rhos vs. Rhsi	Down
MF	GO:0008081	phosphoric diester hydrolase activity	1/7	69/14562	0.0144928	30.1491	5.32241	0.0327074	0.0825748	0.0482893	117012962	1	Rhos vs. Rhsi	Down
MF	GO:0005230	extracellular ligand-gated monoatomic ion channel activity	1/7	71/14562	0.0140845	29.2998	5.24206	0.0336416	0.0825748	0.0482893	117020359	1	Rhos vs. Rhsi	Down
MF	GO:0030594	neurotransmitter receptor activity	1/7	88/14562	0.0113636	23.6396	4.67148	0.0415511	0.0934899	0.0546724	117020359	1	Rhos vs. Rhsi	Down

## Sheet: Table S5.
Table S5. Detailed results of KEGG pathway enrichment analysis of differentially expressed genes (DEGs).
Category	Subcategory	KEGG ID	Description	Gene Ratio	Background Ratio	Rich Factor	Fold Enrichment	z-score	p-value	Adjusted p-value	q-value	Gene IDs	Count	Comparison	Regulation
Cellular Processes	Cell growth and death	rfq04110	Cell cycle	23/96	168/8608	0.136905	12.2758	15.6739	2.639e-19	5.46272e-17	5.02798e-17	117013433/117037817/117024444/117027007/117016695/117017869/117013300/117030664/117035577/117027190/117029415/117017468/117018413/117011843/117020726/117029452/117026463/117034877/117019622/117019716/117036558/117025370/117018939	23	Rhos vs. Rhep	Up
Genetic Information Processing	Replication and repair	rfq03030	DNA replication	6/96	37/8608	0.162162	14.5405	8.7653	2.89098e-06	0.000299216	0.000275404	117035773/117030881/117011843/117020726/117029452/117017859	6	Rhos vs. Rhep	Up
Cellular Processes	Cell growth and death	rfq04114	Oocyte meiosis	8/96	125/8608	0.064	5.73867	5.66738	7.19381e-05	0.00496373	0.0045687	117024444/117027007/117016695/117029415/117017468/117019622/117019716/117036558	8	Rhos vs. Rhep	Up
Organismal Systems	Immune system	rfq04613	Neutrophil extracellular trap formation	10/96	207/8608	0.0483092	4.33172	5.15269	9.68734e-05	0.0050132	0.00461423	117036976/117038398/117019454/117036801/117024207/117025330/117015215/117027532/117024110/117029121	10	Rhos vs. Rhep	Up
Cellular Processes	Cell motility	rfq04814	Motor proteins	8/96	200/8608	0.04	3.58667	3.93056	0.00170348	0.0685161	0.0630634	117024179/117037323/117016856/117026490/117026561/117020850/117012674/117012505	8	Rhos vs. Rhep	Up
Organismal Systems	Immune system	rfq04670	Leukocyte transendothelial migration	6/96	118/8608	0.0508475	4.55932	4.13428	0.00198597	0.0685161	0.0630634	117019454/117036801/117015819/117025330/117015215/117029121	6	Rhos vs. Rhep	Up
Cellular Processes	Cell growth and death	rfq04218	Cellular senescence	7/96	173/8608	0.0404624	3.62813	3.70829	0.00311468	0.0921055	0.0847755	117037817/117024444/117027190/117029248/117016891/117017037/117016172	7	Rhos vs. Rhep	Up
Organismal Systems	Endocrine system	rfq04914	Progesterone-mediated oocyte maturation	5/96	96/8608	0.0520833	4.67014	3.84015	0.00426983	0.110482	0.101689	117037817/117024444/117016695/117019622/117019716	5	Rhos vs. Rhep	Up
Human Diseases	Infectious disease: parasitic	rfq05146	Amoebiasis	5/96	104/8608	0.0480769	4.3109	3.60742	0.00599213	0.137819	0.126851	117015264/117019454/117036801/117024207/117024110	5	Rhos vs. Rhep	Up
Cellular Processes	Transport and catabolism	rfq04145	Phagosome	6/96	159/8608	0.0377358	3.38365	3.22169	0.00854584	0.176899	0.162821	117019454/117036801/117016891/117017037/117025330/117015215	6	Rhos vs. Rhep	Up
Environmental Information Processing	Signaling molecules and interaction	rfq04514	Cell adhesion molecules	6/96	165/8608	0.0363636	3.26061	3.11361	0.0101571	0.190594	0.175426	117019454/117036801/117016891/117017037/117018541/117019644	6	Rhos vs. Rhep	Up
Human Diseases	Infectious disease: parasitic	rfq05140	Leishmaniasis	4/96	78/8608	0.0512821	4.59829	3.39012	0.0110489	0.190594	0.175426	117019454/117036801/117025330/117015215	4	Rhos vs. Rhep	Up
Human Diseases	Cardiovascular disease	rfq05416	Viral myocarditis	4/96	80/8608	0.05	4.48333	3.32401	0.0120466	0.191819	0.176553	117036801/117016891/117017037/117029121	4	Rhos vs. Rhep	Up
Human Diseases	Immune disease	rfq05330	Allograft rejection	3/96	45/8608	0.0666667	5.97778	3.55529	0.0135996	0.20108	0.185078	117016891/117017037/117022813	3	Rhos vs. Rhep	Up
Human Diseases	Immune disease	rfq05332	Graft-versus-host disease	3/96	47/8608	0.0638298	5.7234	3.44816	0.0152945	0.207586	0.191066	117016891/117017037/117022813	3	Rhos vs. Rhep	Up
Human Diseases	Infectious disease: viral	rfq05166	Human T-cell leukemia virus 1 infection	7/96	240/8608	0.0291667	2.61528	2.69518	0.0174956	0.207586	0.191066	117037817/117027007/117027190/117029415/117036801/117016891/117017037	7	Rhos vs. Rhep	Up
Human Diseases	Endocrine and metabolic disease	rfq04940	Type I diabetes mellitus	3/96	50/8608	0.06	5.38	3.29852	0.018051	0.207586	0.191066	117016891/117017037/117022813	3	Rhos vs. Rhep	Up
Human Diseases	Immune disease	rfq05320	Autoimmune thyroid disease	3/96	50/8608	0.06	5.38	3.29852	0.018051	0.207586	0.191066	117016891/117017037/117022813	3	Rhos vs. Rhep	Up
Metabolism	Nucleotide metabolism	rfq00240	Pyrimidine metabolism	3/96	56/8608	0.0535714	4.80357	3.03248	0.024341	0.265189	0.244084	117023873/117033433/117013879	3	Rhos vs. Rhep	Up
Human Diseases	Cancer: overview	rfq05202	Transcriptional misregulation in cancer	6/96	203/8608	0.0295567	2.65025	2.52682	0.0256496	0.265473	0.244346	117037817/117023887/117038398/117019454/117022813/117015819	6	Rhos vs. Rhep	Up
Human Diseases	Infectious disease: viral	rfq05169	Epstein-Barr virus infection	6/96	209/8608	0.0287081	2.57416	2.44655	0.0290448	0.286299	0.263514	117037817/117027190/117016891/117017037/117017655/117025370	6	Rhos vs. Rhep	Up
Human Diseases	Cancer: overview	rfq05206	MicroRNAs in cancer	5/96	163/8608	0.0306748	2.75051	2.3961	0.0352888	0.318067	0.292755	117016695/117030664/117027190/117015819/117027474	5	Rhos vs. Rhep	Up
Human Diseases	Infectious disease: viral	rfq05170	Human immunodeficiency virus 1 infection	6/96	219/8608	0.0273973	2.45662	2.31878	0.0353408	0.318067	0.292755	117024444/117016695/117016891/117017037/117029321/117029121	6	Rhos vs. Rhep	Up
Metabolism	Xenobiotics biodegradation and metabolism	rfq00983	Drug metabolism - other enzymes	3/96	66/8608	0.0454545	4.07576	2.66373	0.0371261	0.319285	0.293876	117023873/117033433/117013879	3	Rhos vs. Rhep	Up
Human Diseases	Cancer: specific types	rfq05221	Acute myeloid leukemia	3/96	67/8608	0.0447761	4.01493	2.63091	0.038561	0.319285	0.293876	117037817/117023887/117019454	3	Rhos vs. Rhep	Up
Human Diseases	Infectious disease: viral	rfq05163	Human cytomegalovirus infection	6/96	232/8608	0.0258621	2.31897	2.16274	0.0447622	0.356376	0.328015	117027190/117016891/117017037/117025484/117024110/117029121	6	Rhos vs. Rhep	Up
Human Diseases	Endocrine and metabolic disease	rfq04936	Alcoholic liver disease	3/12	132/8608	0.0227273	16.303	6.61968	0.000700776	0.0329365	0.0317193	117037783/117016253/117031168	3	Rhos vs. Rhep	Down
Human Diseases	Infectious disease: bacterial	rfq05152	Tuberculosis	2/12	170/8608	0.0117647	8.43922	3.66016	0.0224719	0.254296	0.244899	117037783/117016253	2	Rhos vs. Rhep	Down
Metabolism	Energy metabolism	rfq00910	Nitrogen metabolism	1/12	20/8608	0.05	35.8667	5.83241	0.0275449	0.254296	0.244899	117034043	1	Rhos vs. Rhep	Down
Human Diseases	Cancer: overview	rfq05208	Chemical carcinogenesis - reactive oxygen species	2/12	262/8608	0.00763359	5.47583	2.74886	0.0498169	0.254296	0.244899	117027440/117031168	2	Rhos vs. Rhep	Down
Cellular Processes	Cell growth and death	rfq04110	Cell cycle	18/110	168/8608	0.107143	8.38442	10.9967	2.86064e-12	5.3494e-10	5.11904e-10	117013433/117019338/117024246/117037817/117024444/117022749/117016695/117017869/117027190/117017468/117018413/117020726/117029452/117038726/117026463/117036558/117025370/117018939	18	Rhsi vs. Rhep	Up
Cellular Processes	Cell growth and death	rfq04114	Oocyte meiosis	8/110	125/8608	0.064	5.00829	5.13574	0.000187664	0.0175466	0.016791	117015916/117019338/117024444/117022749/117016695/117017468/117036558/117024456	8	Rhsi vs. Rhep	Up
Organismal Systems	Immune system	rfq04613	Neutrophil extracellular trap formation	10/110	207/8608	0.0483092	3.78041	4.60673	0.000300809	0.0187504	0.017943	117029604/117038398/117038320/117033565/117019780/117014504/117023508/117024207/117027532/117029121	10	Rhsi vs. Rhep	Up
Cellular Processes	Cell motility	rfq04814	Motor proteins	9/110	200/8608	0.045	3.52145	4.10472	0.00101022	0.0472277	0.045194	117024179/117022650/117037323/117016856/117026490/117026561/117012810/117038182/117015786	9	Rhsi vs. Rhep	Up
Organismal Systems	Endocrine system	rfq04914	Progesterone-mediated oocyte maturation	6/110	96/8608	0.0625	4.89091	4.36149	0.00138617	0.0506718	0.0484897	117015916/117019338/117037817/117024444/117022749/117016695	6	Rhsi vs. Rhep	Up
Cellular Processes	Cell growth and death	rfq04218	Cellular senescence	8/110	173/8608	0.0462428	3.61871	3.95851	0.00162583	0.0506718	0.0484897	117037817/117024444/117022749/117027190/117029248/117016891/117017037/117016172	8	Rhsi vs. Rhep	Up
Environmental Information Processing	Signaling molecules and interaction	rfq04514	Cell adhesion molecules	7/110	165/8608	0.0424242	3.31989	3.42314	0.00510467	0.128202	0.122682	117019780/117016891/117017037/117032878/117014984/117018541/117014855	7	Rhsi vs. Rhep	Up
Metabolism	Nucleotide metabolism	rfq00240	Pyrimidine metabolism	4/110	56/8608	0.0714286	5.58961	3.92012	0.00556641	0.128202	0.122682	117023873/117033433/117038645/117017778	4	Rhsi vs. Rhep	Up
Metabolism	Lipid metabolism	rfq00590	Arachidonic acid metabolism	4/110	59/8608	0.0677966	5.30539	3.77524	0.00669932	0.128202	0.122682	117026565/117038128/117032421/117017967	4	Rhsi vs. Rhep	Up
Human Diseases	Infectious disease: viral	rfq05170	Human immunodeficiency virus 1 infection	8/110	219/8608	0.0365297	2.85861	3.16971	0.00685574	0.128202	0.122682	117024444/117022749/117016695/117023859/117016891/117017037/117029321/117029121	8	Rhsi vs. Rhep	Up
Genetic Information Processing	Replication and repair	rfq03030	DNA replication	3/110	37/8608	0.0810811	6.34496	3.70675	0.0115086	0.180539	0.172764	117020726/117029452/117017859	3	Rhsi vs. Rhep	Up
Human Diseases	Infectious disease: viral	rfq05166	Human T-cell leukemia virus 1 infection	8/110	240/8608	0.0333333	2.60848	2.87525	0.0115854	0.180539	0.172764	117024246/117037817/117022749/117027190/117019780/117038244/117016891/117017037	8	Rhsi vs. Rhep	Up
Human Diseases	Infectious disease: viral	rfq05169	Epstein-Barr virus infection	7/110	209/8608	0.0334928	2.62097	2.69896	0.0174187	0.239181	0.228881	117037817/117027190/117019780/117038244/117016891/117017037/117025370	7	Rhsi vs. Rhep	Up
Human Diseases	Cardiovascular disease	rfq05416	Viral myocarditis	4/110	80/8608	0.05	3.91273	2.97773	0.0189997	0.239181	0.228881	117019780/117016891/117017037/117029121	4	Rhsi vs. Rhep	Up
Organismal Systems	Immune system	rfq04611	Platelet activation	5/110	121/8608	0.0413223	3.23366	2.81512	0.0191856	0.239181	0.228881	117019151/117038320/117034861/117032421/117017967	5	Rhsi vs. Rhep	Up
Cellular Processes	Cell growth and death	rfq04115	p53 signaling pathway	4/110	84/8608	0.047619	3.72641	2.85675	0.0223037	0.260674	0.249449	117024444/117022749/117023873/117033433	4	Rhsi vs. Rhep	Up
Metabolism	Global and overview maps	rfq01232	Nucleotide metabolism	4/110	88/8608	0.0454545	3.55702	2.74297	0.0259385	0.285324	0.273037	117030104/117023873/117033433/117038645	4	Rhsi vs. Rhep	Up
Genetic Information Processing	Translation	rfq03010	Ribosome	4/18	369/8608	0.0108401	5.18398	3.76038	0.00630191	0.180687	0.163569	117019683/117023606/117025805/117035521	4	Rhsi vs. Rhep	Down
Organismal Systems	Endocrine system	rfq03320	PPAR signaling pathway	2/18	82/8608	0.0243902	11.664	4.44138	0.0124241	0.180687	0.163569	117025612/117038095	2	Rhsi vs. Rhep	Down
Human Diseases	Infectious disease: viral	rfq05171	Coronavirus disease - COVID-19	4/18	450/8608	0.00888889	4.25086	3.24249	0.0125598	0.180687	0.163569	117019683/117023606/117025805/117035521	4	Rhsi vs. Rhep	Down
Human Diseases	Cardiovascular disease	rfq05415	Diabetic cardiomyopathy	3/18	251/8608	0.0119522	5.7158	3.47083	0.014455	0.180687	0.163569	117027440/117031868/117012192	3	Rhsi vs. Rhep	Down
Organismal Systems	Environmental adaptation	rfq04714	Thermogenesis	3/18	289/8608	0.0103806	4.96424	3.1379	0.0210277	0.210277	0.190356	117014353/117027440/117031868	3	Rhsi vs. Rhep	Down
Human Diseases	Neurodegenerative disease	rfq05020	Prion disease	3/18	325/8608	0.00923077	4.41436	2.87225	0.0285635	0.238029	0.215479	117037567/117027440/117031868	3	Rhsi vs. Rhep	Down
Metabolism	Energy metabolism	rfq00910	Nitrogen metabolism	1/18	20/8608	0.05	23.9111	4.69549	0.0410455	0.281	0.254379	117034043	1	Rhsi vs. Rhep	Down
Environmental Information Processing	Signaling molecules and interaction	rfq04080	Neuroactive ligand-receptor interaction	4/12	368/8608	0.0108696	7.7971	4.97912	0.00123752	0.0321756	0.0299611	117022660/117024505/117034450/117012721	4	Rhos vs. Rhsi	Up
Human Diseases	Infectious disease: viral	rfq05171	Coronavirus disease - COVID-19	3/12	450/8608	0.00666667	4.78222	3.07914	0.0219265	0.285044	0.265426	117019683/117025805/117017655	3	Rhos vs. Rhsi	Up
Environmental Information Processing	Signal transduction	rfq04024	cAMP signaling pathway	2/12	228/8608	0.00877193	6.2924	3.02598	0.0387078	0.287189	0.267423	117022660/117024505	2	Rhos vs. Rhsi	Up
Metabolism	Metabolism of cofactors and vitamins	rfq00770	Pantothenate and CoA biosynthesis	1/6	23/8608	0.0434783	62.3768	7.78395	0.0159295	0.103186	0.0610968	117017778	1	Rhos vs. Rhsi	Down
Organismal Systems	Sensory system	rfq04744	Phototransduction	1/6	29/8608	0.0344828	49.4713	6.90505	0.02005	0.103186	0.0610968	117012962	1	Rhos vs. Rhsi	Down
Metabolism	Metabolism of other amino acids	rfq00410	beta-Alanine metabolism	1/6	32/8608	0.03125	44.8333	6.56053	0.0221049	0.103186	0.0610968	117017778	1	Rhos vs. Rhsi	Down
Human Diseases	Substance dependence	rfq05033	Nicotine addiction	1/6	40/8608	0.025	35.8667	5.83717	0.0275671	0.103186	0.0610968	117020359	1	Rhos vs. Rhsi	Down
Metabolism	Nucleotide metabolism	rfq00240	Pyrimidine metabolism	1/6	56/8608	0.0178571	25.619	4.88127	0.0384151	0.103186	0.0610968	117017778	1	Rhos vs. Rhsi	Down
Metabolism	Lipid metabolism	rfq00561	Glycerolipid metabolism	1/6	63/8608	0.015873	22.7725	4.58062	0.0431293	0.103186	0.0610968	117019324	1	Rhos vs. Rhsi	Down
Metabolism	Xenobiotics biodegradation and metabolism	rfq00983	Drug metabolism - other enzymes	1/6	66/8608	0.0151515	21.7374	4.4663	0.0451437	0.103186	0.0610968	117017778	1	Rhos vs. Rhsi	Down

## Sheet: Table S6.
Table S6. Detailed results of Gene Ontology (GO) enrichment analysis of genes from WGCNA modules.
Ontology	GO ID	Description	Gene Ratio	Background Ratio	Rich Factor	Fold Enrichment	z-score	p-value	Adjusted p-value	q-value	Gene IDs	Count	Module
BP	GO:0006099	tricarboxylic acid cycle	9/613	28/14100	0.321429	7.39338	7.21936	1.71937e-06	0.00280601	0.00270575	117029187/117028502/117023479/117018642/117018802/117015923/117012136/117021488/117033102	9	Black
BP	GO:0072329	monocarboxylic acid catabolic process	9/613	49/14100	0.183673	4.22479	4.82073	0.000225955	0.117998	0.113782	117022138/117032156/117026851/117020475/117033224/117031628/117034658/117032949/117019131	9	Black
BP	GO:0045333	cellular respiration	15/613	123/14100	0.121951	2.80508	4.28655	0.000285668	0.117998	0.113782	117029187/117019618/117028502/117023479/117028980/117018642/117018802/117015923/117017112/117026373/117031868/117024102/117012136/117021488/117033102	15	Black
BP	GO:0009060	aerobic respiration	14/613	110/14100	0.127273	2.92748	4.32657	0.000289211	0.117998	0.113782	117029187/117019618/117028502/117023479/117018642/117018802/117015923/117017112/117026373/117031868/117024102/117012136/117021488/117033102	14	Black
BP	GO:0015980	energy derivation by oxidation of organic compounds	16/613	149/14100	0.107383	2.46997	3.84562	0.000764942	0.249677	0.240755	117029187/117019618/117028502/117023479/117028980/117018642/117018802/117015923/117017112/117026373/117031868/117024102/117012136/117026520/117021488/117033102	16	Black
BP	GO:0016054	organic acid catabolic process	13/613	112/14100	0.116071	2.66983	3.78243	0.0011381	0.265339	0.255858	117022138/117032156/117026851/117020475/117035138/117036448/117033224/117025706/117031628/117034658/117032949/117019131/117012730	13	Black
BP	GO:0046395	carboxylic acid catabolic process	13/613	112/14100	0.116071	2.66983	3.78243	0.0011381	0.265339	0.255858	117022138/117032156/117026851/117020475/117035138/117036448/117033224/117025706/117031628/117034658/117032949/117019131/117012730	13	Black
BP	GO:0034599	cellular response to oxidative stress	5/613	21/14100	0.238095	5.47658	4.3766	0.00174021	0.295456	0.284898	117032485/117021482/117020553/117038277/117016206	5	Black
BP	GO:0070536	protein K63-linked deubiquitination	4/613	13/14100	0.307692	7.07743	4.67357	0.00184727	0.295456	0.284898	117022187/117014989/117032752/117023633	4	Black
BP	GO:0019395	fatty acid oxidation	6/613	31/14100	0.193548	4.45193	4.10183	0.00191346	0.295456	0.284898	117022138/117032156/117026851/117020475/117033224/117019131	6	Black
BP	GO:0044242	cellular lipid catabolic process	11/613	92/14100	0.119565	2.7502	3.59053	0.00210564	0.295456	0.284898	117015842/117022138/117032156/117026851/117020475/117033224/117032949/117020812/117025643/117019131/117020814	11	Black
BP	GO:0062197	cellular response to chemical stress	5/613	22/14100	0.227273	5.22764	4.23064	0.00217247	0.295456	0.284898	117032485/117021482/117020553/117038277/117016206	5	Black
BP	GO:0009062	fatty acid catabolic process	7/613	44/14100	0.159091	3.65935	3.7665	0.00267603	0.311259	0.300137	117022138/117032156/117026851/117020475/117033224/117032949/117019131	7	Black
BP	GO:0006091	generation of precursor metabolites and energy	18/613	200/14100	0.09	2.07015	3.24951	0.00281744	0.311259	0.300137	117029187/117019618/117028502/117023479/117028980/117018642/117018802/117015923/117017112/117026373/117031868/117024102/117012136/117024983/117037709/117026520/117021488/117033102	18	Black
BP	GO:0070988	demethylation	4/613	15/14100	0.266667	6.13377	4.24102	0.00329036	0.311259	0.300137	117024571/117024573/117022137/117032773	4	Black
BP	GO:0048024	regulation of mRNA splicing, via spliceosome	7/613	46/14100	0.152174	3.50025	3.621	0.00346834	0.311259	0.300137	117038069/117021736/117026944/117020617/117021696/117035185/117027489	7	Black
BP	GO:0070555	response to interleukin-1	6/613	35/14100	0.171429	3.94314	3.71656	0.00364111	0.311259	0.300137	117032485/117026136/117025149/117020553/117038716/117015179	6	Black
BP	GO:0006310	DNA recombination	14/613	143/14100	0.0979021	2.25191	3.20783	0.00378013	0.311259	0.300137	117018967/117034475/117029310/117031277/117031606/117016898/117033262/117025043/117028497/117034010/117014096/117031533/117035989/117024545	14	Black
BP	GO:0044282	small molecule catabolic process	14/613	143/14100	0.0979021	2.25191	3.20783	0.00378013	0.311259	0.300137	117022138/117032156/117026851/117020475/117035138/117036448/117033224/117025706/117031628/117034658/117032949/117024983/117019131/117012730	14	Black
BP	GO:0045935	positive regulation of nucleobase-containing compound metabolic process	27/613	359/14100	0.0752089	1.72993	2.98665	0.00405304	0.311259	0.300137	117025105/117012850/117022987/117038069/117036788/117015753/117015719/117013110/117030520/117031606/117032949/117037806/117033596/117028533/117027489/117014490/117023297/117035989/117024545/117025013/117028325/117019070/117022137/117032773/117020338/117028722/117025872	27	Black
BP	GO:0034440	lipid oxidation	6/613	36/14100	0.166667	3.83361	3.62913	0.00421189	0.311259	0.300137	117022138/117032156/117026851/117020475/117033224/117019131	6	Black
BP	GO:0002040	sprouting angiogenesis	4/613	16/14100	0.25	5.75041	4.05317	0.004238	0.311259	0.300137	117032485/117022201/117020553/117013237	4	Black
BP	GO:0065004	protein-DNA complex assembly	11/613	101/14100	0.108911	2.50513	3.23633	0.00438662	0.311259	0.300137	117023077/117027232/117015347/117015352/117016226/117029310/117031277/117033586/117031753/117014096/117022996	11	Black
BP	GO:0001503	ossification	5/613	26/14100	0.192308	4.42339	3.72478	0.00470141	0.319696	0.308272	117019880/117022036/117022282/117012642/117038716	5	Black
BP	GO:0044255	cellular lipid metabolic process	32/613	455/14100	0.0703297	1.6177	2.85536	0.00512756	0.334727	0.322766	117015842/117022138/117032485/117032156/117011893/117028348/117026851/117018533/117028396/117026641/117020475/117020823/117019324/117033224/117026236/117020553/117030140/117032949/117025257/117035465/117017700/117020812/117025643/117028387/117031807/117019131/117023407/117015453/117014351/117032421/117032844/117020814	32	Black
BP	GO:0015833	peptide transport	5/613	27/14100	0.185185	4.25956	3.61422	0.00556725	0.336344	0.324325	117017288/117032485/117036932/117020553/117020489	5	Black
BP	GO:0006082	organic acid metabolic process	29/613	404/14100	0.0717822	1.65111	2.83082	0.00569065	0.336344	0.324325	117022138/117032485/117032156/117028777/117026851/117028502/117020475/117018642/117023921/117035138/117036448/117033224/117025706/117018802/117015923/117031628/117029227/117034658/117017512/117020553/117026565/117027269/117032949/117029818/117019131/117012730/117032421/117012627/117030182	29	Black
BP	GO:0006457	protein folding	15/613	166/14100	0.0903614	2.07846	2.9798	0.00588177	0.336344	0.324325	117037966/117019602/117032085/117026648/117036903/117016544/117025669/117013415/117025808/117029650/117037749/117015750/117013248/117022319/117026931	15	Black
BP	GO:0016042	lipid catabolic process	12/613	120/14100	0.1	2.30016	3.04931	0.0059767	0.336344	0.324325	117015842/117022138/117032156/117026851/117020475/117033224/117032949/117020812/117025643/117024983/117019131/117020814	12	Black
BP	GO:0006635	fatty acid beta-oxidation	5/613	28/14100	0.178571	4.10743	3.50889	0.00653976	0.34558	0.333231	117022138/117032156/117026851/117020475/117033224	5	Black
BP	GO:0002520	immune system development	4/613	18/14100	0.222222	5.11147	3.72107	0.00665032	0.34558	0.333231	117033262/117025043/117024545/117038716	4	Black
BP	GO:0071824	protein-DNA complex organization	11/613	107/14100	0.102804	2.36465	3.02083	0.00677607	0.34558	0.333231	117023077/117027232/117015347/117015352/117016226/117029310/117031277/117033586/117031753/117014096/117022996	11	Black
BP	GO:0006417	regulation of translation	9/613	79/14100	0.113924	2.62044	3.0791	0.00714818	0.35351	0.340878	117035478/117016523/117021736/117037751/117026558/117034654/117027489/117023297/117027414	9	Black
BP	GO:0006636	unsaturated fatty acid biosynthetic process	3/613	10/14100	0.3	6.90049	3.97923	0.00780274	0.360638	0.347751	117032485/117020553/117032421	3	Black
BP	GO:0180046	GPI anchored protein biosynthesis	5/613	30/14100	0.166667	3.83361	3.31222	0.00883019	0.360638	0.347751	117031807/117023407/117015453/117013855/117015999	5	Black
BP	GO:0010638	positive regulation of organelle organization	8/613	68/14100	0.117647	2.70607	3.00649	0.00905904	0.360638	0.347751	117017580/117032485/117019401/117023511/117020553/117031606/117034131/117014537	8	Black
BP	GO:0019752	carboxylic acid metabolic process	27/613	383/14100	0.0704961	1.62152	2.62903	0.00938128	0.360638	0.347751	117022138/117032485/117032156/117028777/117026851/117028502/117020475/117018642/117023921/117035138/117036448/117033224/117025706/117018802/117015923/117031628/117029227/117034658/117017512/117020553/117032949/117029818/117019131/117012730/117032421/117012627/117030182	27	Black
BP	GO:0050684	regulation of mRNA processing	7/613	55/14100	0.127273	2.92748	3.05335	0.00940447	0.360638	0.347751	117038069/117021736/117026944/117020617/117021696/117035185/117027489	7	Black
BP	GO:0051604	protein maturation	22/613	294/14100	0.0748299	1.72121	2.66421	0.00946298	0.360638	0.347751	117037966/117019602/117032085/117026648/117036903/117035138/117016544/117025669/117013415/117025808/117029650/117037749/117032206/117015750/117013248/117022319/117031807/117023407/117015453/117013855/117015999/117026931	22	Black
BP	GO:0008625	extrinsic apoptotic signaling pathway via death domain receptors	4/613	20/14100	0.2	4.60033	3.43496	0.0098298	0.360638	0.347751	117036544/117030754/117020338/117038097	4	Black
BP	GO:1903311	regulation of mRNA metabolic process	11/613	113/14100	0.0973451	2.2391	2.81935	0.0100807	0.360638	0.347751	117038069/117036788/117021736/117026944/117037751/117020617/117021696/117035185/117027489/117023297/117028722	11	Black
BP	GO:0043436	oxoacid metabolic process	27/613	386/14100	0.0699482	1.60892	2.58607	0.0103347	0.360638	0.347751	117022138/117032485/117032156/117028777/117026851/117028502/117020475/117018642/117023921/117035138/117036448/117033224/117025706/117018802/117015923/117031628/117029227/117034658/117017512/117020553/117032949/117029818/117019131/117012730/117032421/117012627/117030182	27	Black
BP	GO:0002262	myeloid cell homeostasis	3/613	11/14100	0.272727	6.27317	3.72988	0.010386	0.360638	0.347751	117032485/117015219/117020553	3	Black
BP	GO:0016445	somatic diversification of immunoglobulins	3/613	11/14100	0.272727	6.27317	3.72988	0.010386	0.360638	0.347751	117033262/117025043/117024545	3	Black
BP	GO:0016447	somatic recombination of immunoglobulin gene segments	3/613	11/14100	0.272727	6.27317	3.72988	0.010386	0.360638	0.347751	117033262/117025043/117024545	3	Black
BP	GO:0045910	negative regulation of DNA recombination	3/613	11/14100	0.272727	6.27317	3.72988	0.010386	0.360638	0.347751	117029310/117031277/117024545	3	Black
BP	GO:0072350	tricarboxylic acid metabolic process	3/613	11/14100	0.272727	6.27317	3.72988	0.010386	0.360638	0.347751	117028502/117018802/117015923	3	Black
BP	GO:0006974	DNA damage response	25/613	351/14100	0.0712251	1.63829	2.58169	0.0107563	0.365714	0.352646	117031275/117014414/117018967/117020580/117019207/117034475/117025232/117034898/117021736/117030305/117017853/117016898/117016672/117033262/117025043/117028497/117035469/117034010/117014096/117022057/117031533/117035989/117024545/117025013/117018629	25	Black
BP	GO:0006979	response to oxidative stress	7/613	57/14100	0.122807	2.82476	2.94293	0.011377	0.368243	0.355085	117032485/117026545/117021482/117020553/117038277/117032421/117016206	7	Black
BP	GO:0051254	positive regulation of RNA metabolic process	24/613	335/14100	0.0716418	1.64788	2.55855	0.011504	0.368243	0.355085	117025105/117012850/117022987/117038069/117036788/117015753/117015719/117013110/117030520/117032949/117037806/117033596/117028533/117027489/117014490/117023297/117035989/117028325/117019070/117022137/117032773/117020338/117028722/117025872	24	Black
BP	GO:0034341	response to type II interferon	5/613	32/14100	0.15625	3.594	3.13182	0.0116215	0.368243	0.355085	117026136/117025149/117031211/117034012/117015179	5	Black
BP	GO:0000018	regulation of DNA recombination	4/613	21/14100	0.190476	4.38126	3.30575	0.0117332	0.368243	0.355085	117029310/117031277/117031606/117024545	4	Black
BP	GO:0006312	mitotic recombination	3/613	12/14100	0.25	5.75041	3.50965	0.0134067	0.405932	0.391427	117034475/117033262/117025043	3	Black
BP	GO:0043484	regulation of RNA splicing	8/613	73/14100	0.109589	2.52073	2.77713	0.0136529	0.405932	0.391427	117038069/117021736/117028381/117026944/117020617/117021696/117035185/117027489	8	Black
BP	GO:0009451	RNA modification	11/613	118/14100	0.0932203	2.14422	2.66092	0.0136803	0.405932	0.391427	117014567/117012869/117028505/117012527/117018882/117024143/117032643/117031686/117023117/117036375/117034271	11	Black
BP	GO:0009201	ribonucleoside triphosphate biosynthetic process	6/613	47/14100	0.12766	2.93638	2.83479	0.0155441	0.41726	0.40235	117019618/117029333/117022541/117031868/117033685/117031977	6	Black
BP	GO:0010557	positive regulation of macromolecule biosynthetic process	28/613	418/14100	0.0669856	1.54078	2.39276	0.0156134	0.41726	0.40235	117032485/117025105/117012850/117022987/117038069/117012664/117015753/117021736/117015719/117025669/117013110/117037751/117030520/117020553/117032949/117037806/117033596/117028533/117027489/117014490/117035989/117024545/117028325/117019070/117022137/117032773/117020338/117025872	28	Black
BP	GO:0031328	positive regulation of cellular biosynthetic process	28/613	419/14100	0.0668258	1.5371	2.37942	0.0160687	0.41726	0.40235	117032485/117025105/117012850/117022987/117038069/117012664/117015753/117021736/117015719/117025669/117013110/117037751/117030520/117020553/117032949/117037806/117033596/117028533/117027489/117014490/117035989/117024545/117028325/117019070/117022137/117032773/117020338/117025872	28	Black
BP	GO:0030258	lipid modification	9/613	90/14100	0.1	2.30016	2.63795	0.016153	0.41726	0.40235	117022138/117032156/117026851/117028396/117020475/117020823/117033224/117025257/117019131	9	Black
BP	GO:0006754	ATP biosynthetic process	5/613	35/14100	0.142857	3.28595	2.88667	0.0168452	0.41726	0.40235	117019618/117029333/117031868/117033685/117031977	5	Black
BP	GO:0002200	somatic diversification of immune receptors	3/613	13/14100	0.230769	5.30807	3.31293	0.0168745	0.41726	0.40235	117033262/117025043/117024545	3	Black
BP	GO:0002562	somatic diversification of immune receptors via germline recombination within a single locus	3/613	13/14100	0.230769	5.30807	3.31293	0.0168745	0.41726	0.40235	117033262/117025043/117024545	3	Black
BP	GO:0006692	prostanoid metabolic process	3/613	13/14100	0.230769	5.30807	3.31293	0.0168745	0.41726	0.40235	117032485/117020553/117032421	3	Black
BP	GO:0006693	prostaglandin metabolic process	3/613	13/14100	0.230769	5.30807	3.31293	0.0168745	0.41726	0.40235	117032485/117020553/117032421	3	Black
BP	GO:0016444	somatic cell DNA recombination	3/613	13/14100	0.230769	5.30807	3.31293	0.0168745	0.41726	0.40235	117033262/117025043/117024545	3	Black
BP	GO:0046456	icosanoid biosynthetic process	3/613	13/14100	0.230769	5.30807	3.31293	0.0168745	0.41726	0.40235	117032485/117020553/117032421	3	Black
BP	GO:0032392	DNA geometric change	4/613	24/14100	0.166667	3.83361	2.96191	0.0188011	0.444687	0.428798	117032485/117018967/117020553/117016898	4	Black
BP	GO:0032508	DNA duplex unwinding	4/613	24/14100	0.166667	3.83361	2.96191	0.0188011	0.444687	0.428798	117032485/117018967/117020553/117016898	4	Black
BP	GO:0046883	regulation of hormone secretion	4/613	24/14100	0.166667	3.83361	2.96191	0.0188011	0.444687	0.428798	117032485/117036932/117024505/117020553	4	Black
BP	GO:0009891	positive regulation of biosynthetic process	28/613	426/14100	0.0657277	1.51184	2.28698	0.0195612	0.448701	0.432668	117032485/117025105/117012850/117022987/117038069/117012664/117015753/117021736/117015719/117025669/117013110/117037751/117030520/117020553/117032949/117037806/117033596/117028533/117027489/117014490/117035989/117024545/117028325/117019070/117022137/117032773/117020338/117025872	28	Black
BP	GO:0006281	DNA repair	20/613	279/14100	0.0716846	1.64886	2.33374	0.0197794	0.448701	0.432668	117031275/117018967/117019207/117034475/117025232/117034898/117030305/117017853/117016898/117033262/117025043/117028497/117034010/117014096/117022057/117031533/117035989/117024545/117025013/117018629	20	Black
BP	GO:0045931	positive regulation of mitotic cell cycle	3/613	14/14100	0.214286	4.92892	3.13552	0.0207953	0.448701	0.432668	117017580/117032485/117020553	3	Black
BP	GO:0048872	homeostasis of number of cells	3/613	14/14100	0.214286	4.92892	3.13552	0.0207953	0.448701	0.432668	117032485/117015219/117020553	3	Black
BP	GO:1901992	positive regulation of mitotic cell cycle phase transition	3/613	14/14100	0.214286	4.92892	3.13552	0.0207953	0.448701	0.432668	117017580/117032485/117020553	3	Black
BP	GO:0030198	extracellular matrix organization	8/613	79/14100	0.101266	2.32928	2.52585	0.0211703	0.448701	0.432668	117016797/117014405/117037155/117037780/117022036/117022282/117031216/117031218	8	Black
BP	GO:0043414	macromolecule methylation	8/613	79/14100	0.101266	2.32928	2.52585	0.0211703	0.448701	0.432668	117019618/117029446/117028505/117018882/117032643/117031686/117023117/117034271	8	Black
BP	GO:0045229	external encapsulating structure organization	8/613	79/14100	0.101266	2.32928	2.52585	0.0211703	0.448701	0.432668	117016797/117014405/117037155/117037780/117022036/117022282/117031216/117031218	8	Black
BP	GO:0006325	chromatin organization	15/613	194/14100	0.0773196	1.77848	2.32762	0.0222913	0.462287	0.445768	117019401/117027232/117013110/117027200/117015347/117015352/117016226/117029310/117031277/117033586/117034534/117034862/117018784/117031643/117014537	15	Black
BP	GO:0001510	RNA methylation	6/613	51/14100	0.117647	2.70607	2.60212	0.022557	0.462287	0.445768	117028505/117018882/117032643/117031686/117023117/117034271	6	Black
BP	GO:0043062	extracellular structure organization	8/613	80/14100	0.1	2.30016	2.4862	0.0226611	0.462287	0.445768	117016797/117014405/117037155/117037780/117022036/117022282/117031216/117031218	8	Black
BP	GO:0019216	regulation of lipid metabolic process	5/613	38/14100	0.131579	3.02653	2.66679	0.0234288	0.472046	0.455179	117037892/117032485/117020553/117028387/117028533	5	Black
BP	GO:0009311	oligosaccharide metabolic process	4/613	26/14100	0.153846	3.53871	2.76222	0.024711	0.483294	0.466025	117023931/117020812/117025643/117019098	4	Black
BP	GO:0071346	cellular response to type II interferon	4/613	26/14100	0.153846	3.53871	2.76222	0.024711	0.483294	0.466025	117026136/117025149/117034012/117015179	4	Black
BP	GO:0006360	transcription by RNA polymerase I	3/613	15/14100	0.2	4.60033	2.97424	0.0251716	0.483294	0.466025	117030305/117031753/117025872	3	Black
BP	GO:0043162	ubiquitin-dependent protein catabolic process via the multivesicular body sorting pathway	3/613	15/14100	0.2	4.60033	2.97424	0.0251716	0.483294	0.466025	117023125/117021635/117017568	3	Black
BP	GO:0032259	methylation	8/613	82/14100	0.097561	2.24406	2.40864	0.0258616	0.489639	0.472143	117019618/117029446/117028505/117018882/117032643/117031686/117023117/117034271	8	Black
BP	GO:0016071	mRNA metabolic process	23/613	343/14100	0.0670554	1.54238	2.168	0.0263999	0.489639	0.472143	117023437/117038069/117020432/117031341/117036788/117035034/117021736/117026944/117037751/117020617/117021696/117023408/117026649/117035185/117027489/117023297/117022904/117028722/117036375/117034425/117029204/117016032/117016783	23	Black
BP	GO:0009142	nucleoside triphosphate biosynthetic process	6/613	53/14100	0.113208	2.60396	2.49405	0.0267527	0.489639	0.472143	117019618/117029333/117022541/117031868/117033685/117031977	6	Black
BP	GO:0000724	double-strand break repair via homologous recombination	8/613	83/14100	0.0963855	2.21702	2.37071	0.0275745	0.489639	0.472143	117018967/117016898/117028497/117034010/117014096/117031533/117035989/117024545	8	Black
BP	GO:0009914	hormone transport	4/613	27/14100	0.148148	3.40765	2.66961	0.0280404	0.489639	0.472143	117032485/117036932/117024505/117020553	4	Black
BP	GO:0046879	hormone secretion	4/613	27/14100	0.148148	3.40765	2.66961	0.0280404	0.489639	0.472143	117032485/117036932/117024505/117020553	4	Black
BP	GO:0010629	negative regulation of gene expression	15/613	200/14100	0.075	1.72512	2.20184	0.0283126	0.489639	0.472143	117019401/117036788/117035034/117016523/117021736/117037751/117026649/117026558/117034012/117029886/117023297/117014537/117026449/117028722/117016032	15	Black
BP	GO:1903313	positive regulation of mRNA metabolic process	5/613	40/14100	0.125	2.8752	2.53193	0.0286268	0.489639	0.472143	117038069/117036788/117027489/117023297/117028722	5	Black
BP	GO:0006334	nucleosome assembly	6/613	54/14100	0.111111	2.55574	2.44187	0.029032	0.489639	0.472143	117015347/117015352/117016226/117029310/117031277/117033586	6	Black
BP	GO:0006664	glycolipid metabolic process	6/613	54/14100	0.111111	2.55574	2.44187	0.029032	0.489639	0.472143	117011893/117020812/117025643/117031807/117023407/117015453	6	Black
BP	GO:0006259	DNA metabolic process	26/613	403/14100	0.0645161	1.48398	2.10151	0.0291623	0.489639	0.472143	117031275/117014414/117018967/117019207/117027722/117034475/117025232/117034898/117030305/117017853/117029310/117031277/117031606/117036718/117016898/117033262/117025043/117028497/117034010/117014096/117022057/117031533/117035989/117024545/117025013/117018629	26	Black
BP	GO:0010212	response to ionizing radiation	3/613	16/14100	0.1875	4.31281	2.82657	0.0300024	0.489639	0.472143	117032485/117020553/117028497	3	Black
BP	GO:0018126	protein hydroxylation	3/613	16/14100	0.1875	4.31281	2.82657	0.0300024	0.489639	0.472143	117034001/117034654/117029818	3	Black
BP	GO:0019915	lipid storage	3/613	16/14100	0.1875	4.31281	2.82657	0.0300024	0.489639	0.472143	117032991/117037394/117028325	3	Black
BP	GO:0046337	phosphatidylethanolamine metabolic process	3/613	16/14100	0.1875	4.31281	2.82657	0.0300024	0.489639	0.472143	117028348/117030140/117032844	3	Black
BP	GO:0000725	recombinational repair	8/613	85/14100	0.0941176	2.16486	2.29643	0.0312326	0.501069	0.483164	117018967/117016898/117028497/117034010/117014096/117031533/117035989/117024545	8	Black
BP	GO:1903509	liposaccharide metabolic process	6/613	55/14100	0.109091	2.50927	2.39086	0.0314354	0.501069	0.483164	117011893/117020812/117025643/117031807/117023407/117015453	6	Black
BP	GO:0002377	immunoglobulin production	4/613	28/14100	0.142857	3.28595	2.58127	0.0316238	0.501069	0.483164	117016884/117033262/117025043/117024545	4	Black
BP	GO:0007034	vacuolar transport	8/613	86/14100	0.0930233	2.13969	2.26006	0.0331806	0.520681	0.502076	117023250/117025112/117033554/117013838/117015229/117023821/117021635/117017568	8	Black
BP	GO:0071621	granulocyte chemotaxis	6/613	56/14100	0.107143	2.46446	2.34095	0.0339649	0.526151	0.50735	117032485/117026136/117025149/117022233/117020553/117015179	6	Black
BP	GO:0006298	mismatch repair	3/613	17/14100	0.176471	4.05911	2.69054	0.0352842	0.526151	0.50735	117034475/117033262/117025043	3	Black
BP	GO:0048732	gland development	3/613	17/14100	0.176471	4.05911	2.69054	0.0352842	0.526151	0.50735	117032485/117020553/117038716	3	Black
BP	GO:0072525	pyridine-containing compound biosynthetic process	3/613	17/14100	0.176471	4.05911	2.69054	0.0352842	0.526151	0.50735	117025169/117027382/117012656	3	Black
BP	GO:1901989	positive regulation of cell cycle phase transition	3/613	17/14100	0.176471	4.05911	2.69054	0.0352842	0.526151	0.50735	117017580/117032485/117020553	3	Black
BP	GO:0071103	DNA conformation change	4/613	29/14100	0.137931	3.17264	2.49684	0.0354636	0.526151	0.50735	117032485/117018967/117020553/117016898	4	Black
BP	GO:0017157	regulation of exocytosis	6/613	57/14100	0.105263	2.42122	2.29212	0.0366223	0.538446	0.519206	117032485/117020553/117037735/117025719/117015229/117035878	6	Black
BP	GO:0042886	amide transport	5/613	43/14100	0.116279	2.67461	2.3446	0.0376977	0.549309	0.52968	117017288/117032485/117036932/117020553/117020489	5	Black
BP	GO:0000956	nuclear-transcribed mRNA catabolic process	6/613	58/14100	0.103448	2.37948	2.2443	0.0394093	0.569168	0.54883	117036788/117035034/117026649/117023297/117028722/117016032	6	Black
BP	GO:0001522	pseudouridine synthesis	3/613	18/14100	0.166667	3.83361	2.56454	0.041011	0.576982	0.556365	117012527/117024143/117036375	3	Black
BP	GO:0030149	sphingolipid catabolic process	3/613	18/14100	0.166667	3.83361	2.56454	0.041011	0.576982	0.556365	117020812/117025643/117020814	3	Black
BP	GO:0046466	membrane lipid catabolic process	3/613	18/14100	0.166667	3.83361	2.56454	0.041011	0.576982	0.556365	117020812/117025643/117020814	3	Black
BP	GO:0034728	nucleosome organization	6/613	59/14100	0.101695	2.33915	2.19747	0.0423274	0.582364	0.561554	117015347/117015352/117016226/117029310/117031277/117033586	6	Black
BP	GO:0006520	amino acid metabolic process	14/613	194/14100	0.0721649	1.65991	1.97311	0.0438769	0.582364	0.561554	117028777/117014642/117012174/117035138/117036448/117025706/117017512/117029618/117029818/117012730/117012627/117016847/117019448/117030182	14	Black
BP	GO:0007610	behavior	4/613	31/14100	0.129032	2.96795	2.33846	0.0439167	0.582364	0.561554	117020281/117024505/117020315/117029393	4	Black
BP	GO:0042026	protein refolding	4/613	31/14100	0.129032	2.96795	2.33846	0.0439167	0.582364	0.561554	117016544/117025669/117013415/117025808	4	Black
BP	GO:0006915	apoptotic process	20/613	305/14100	0.0655738	1.5083	1.91328	0.0444892	0.582364	0.561554	117032485/117027808/117028080/117029049/117029604/117028087/117027722/117015777/117019602/117030152/117036544/117025669/117020553/117029875/117030754/117029979/117020338/117038097/117013608/117012651	20	Black
BP	GO:0009145	purine nucleoside triphosphate biosynthetic process	5/613	45/14100	0.111111	2.55574	2.2284	0.0446185	0.582364	0.561554	117019618/117029333/117031868/117033685/117031977	5	Black
BP	GO:0009206	purine ribonucleoside triphosphate biosynthetic process	5/613	45/14100	0.111111	2.55574	2.2284	0.0446185	0.582364	0.561554	117019618/117029333/117031868/117033685/117031977	5	Black
BP	GO:0097530	granulocyte migration	6/613	60/14100	0.1	2.30016	2.15158	0.0453778	0.582364	0.561554	117032485/117026136/117025149/117022233/117020553/117015179	6	Black
BP	GO:0009628	response to abiotic stimulus	9/613	108/14100	0.0833333	1.9168	2.03899	0.0454517	0.582364	0.561554	117032485/117019602/117034475/117013415/117020553/117028497/117012074/117016869/117015175	9	Black
BP	GO:0006650	glycerophospholipid metabolic process	11/613	142/14100	0.0774648	1.78182	1.9962	0.0454585	0.582364	0.561554	117015842/117028348/117020823/117026236/117030140/117025257/117031807/117023407/117015453/117014351/117032844	11	Black
BP	GO:0010608	post-transcriptional regulation of gene expression	11/613	142/14100	0.0774648	1.78182	1.9962	0.0454585	0.582364	0.561554	117036788/117035478/117016523/117021736/117037751/117026558/117034654/117027489/117023297/117028722/117027414	11	Black
BP	GO:0008299	isoprenoid biosynthetic process	3/613	19/14100	0.157895	3.63184	2.44729	0.0471745	0.582364	0.561554	117026641/117035465/117017700	3	Black
BP	GO:0043542	endothelial cell migration	3/613	19/14100	0.157895	3.63184	2.44729	0.0471745	0.582364	0.561554	117032485/117020553/117032285	3	Black
BP	GO:0048608	reproductive structure development	3/613	19/14100	0.157895	3.63184	2.44729	0.0471745	0.582364	0.561554	117032485/117029049/117020553	3	Black
BP	GO:0061458	reproductive system development	3/613	19/14100	0.157895	3.63184	2.44729	0.0471745	0.582364	0.561554	117032485/117029049/117020553	3	Black
BP	GO:0070897	transcription preinitiation complex assembly	3/613	19/14100	0.157895	3.63184	2.44729	0.0471745	0.582364	0.561554	117023077/117031753/117022996	3	Black
BP	GO:0006643	membrane lipid metabolic process	9/613	109/14100	0.0825688	1.89922	2.00919	0.0477253	0.582364	0.561554	117011893/117018533/117020812/117025643/117028387/117031807/117023407/117015453/117020814	9	Black
BP	GO:0006887	exocytosis	10/613	126/14100	0.0793651	1.82553	1.98437	0.0478889	0.582364	0.561554	117032485/117026989/117020553/117037735/117025719/117015229/117035878/117027199/117023821/117028086	10	Black
BP	GO:0051276	chromosome organization	15/613	215/14100	0.0697674	1.60476	1.90502	0.0485069	0.582364	0.561554	117022187/117017580/117032485/117019401/117014414/117018967/117019207/117027232/117014989/117020553/117029310/117031277/117016898/117014537/117024456	15	Black
BP	GO:0062012	regulation of small molecule metabolic process	4/613	32/14100	0.125	2.8752	2.26399	0.0485303	0.582364	0.561554	117019618/117032485/117020553/117012192	4	Black
BP	GO:1903530	regulation of secretion by cell	8/613	93/14100	0.0860215	1.97863	2.01863	0.0491499	0.585494	0.564572	117032485/117036932/117024505/117020553/117037735/117025719/117015229/117035878	8	Black
CC	GO:0080008	Cul4-RING E3 ubiquitin ligase complex	5/591	22/13343	0.227273	5.13113	4.17472	0.0023559	0.476529	0.476529	117020580/117022156/117026168/117022728/117025232	5	Black
CC	GO:0005730	nucleolus	18/591	197/13343	0.0913706	2.06287	3.23543	0.00290566	0.476529	0.476529	117014567/117021707/117033779/117022811/117021016/117028590/117037937/117033684/117026649/117012825/117036288/117028505/117031753/117012095/117013237/117031150/117013841/117025872	18	Black
CC	GO:0000785	chromatin	23/591	308/13343	0.0746753	1.68594	2.62194	0.0101758	0.898159	0.898159	117013093/117013110/117014497/117014500/117015347/117015352/117016226/117016725/117022631/117022801/117029310/117031277/117033586/117034534/117034862/117018784/117017332/117021281/117035989/117028208/117013138/117024456/117032978	23	Black
CC	GO:1990204	oxidoreductase complex	5/591	31/13343	0.16129	3.64145	3.16969	0.0109532	0.898159	0.898159	117012167/117023479/117035138/117033224/117012136	5	Black
CC	GO:0032806	carboxy-terminal domain protein kinase complex	3/591	14/13343	0.214286	4.83793	3.09298	0.0218399	0.957495	0.957495	117012850/117030305/117017853	3	Black
CC	GO:0016592	mediator complex	5/591	38/13343	0.131579	2.97066	2.61885	0.0251435	0.957495	0.957495	117025105/117013650/117029756/117032360/117033596	5	Black
CC	GO:0005643	nuclear pore	5/591	44/13343	0.113636	2.56557	2.23925	0.0439093	0.957495	0.957495	117031992/117022234/117021245/117024758/117021484	5	Black
MF	GO:0016706	2-oxoglutarate-dependent dioxygenase activity	8/642	38/14562	0.210526	4.77521	5.00418	0.000206424	0.0722172	0.0702262	117034001/117013052/117027200/117034654/117029818/117019131/117022137/117032773	8	Black
MF	GO:0051213	dioxygenase activity	10/642	62/14562	0.16129	3.65843	4.50485	0.000349271	0.0722172	0.0702262	117031275/117034001/117013052/117027200/117034654/117029818/117019131/117032421/117022137/117032773	10	Black
MF	GO:0016705	oxidoreductase activity, acting on paired donors, with incorporation or reduction of molecular oxygen	16/642	139/14562	0.115108	2.61091	4.0982	0.00041267	0.0722172	0.0702262	117034001/117018533/117013052/117027200/117024571/117024573/117026565/117027269/117036539/117034654/117029818/117019131/117032421/117022137/117032773/117030182	16	Black
MF	GO:0008757	S-adenosylmethionine-dependent methyltransferase activity	14/642	123/14562	0.113821	2.58172	3.78318	0.00103824	0.136269	0.132513	117019618/117020432/117033163/117029446/117028243/117031606/117025521/117028505/117021281/117017510/117014537/117033411/117032643/117034271	14	Black
MF	GO:0016835	carbon-oxygen lyase activity	8/642	53/14562	0.150943	3.42373	3.79619	0.00209263	0.219726	0.213668	117029187/117032156/117020475/117022329/117018642/117027356/117033224/117019323	8	Black
MF	GO:0016741	transferase activity, transferring one-carbon groups	16/642	170/14562	0.0941176	2.1348	3.19614	0.00348643	0.246022	0.239239	117019618/117020432/117033163/117029446/117023921/117028243/117031606/117025521/117028505/117021281/117017510/117014537/117033411/117032643/117019164/117034271	16	Black
MF	GO:0016278	lysine N-methyltransferase activity	7/642	46/14562	0.152174	3.45165	3.57649	0.0037489	0.246022	0.239239	117019618/117029446/117031606/117021281/117017510/117014537/117033411	7	Black
MF	GO:0016279	protein-lysine N-methyltransferase activity	7/642	46/14562	0.152174	3.45165	3.57649	0.0037489	0.246022	0.239239	117019618/117029446/117031606/117021281/117017510/117014537/117033411	7	Black
MF	GO:0031492	nucleosomal DNA binding	4/642	16/14562	0.25	5.67056	4.01422	0.00445661	0.247621	0.240794	117029310/117031277/117034534/117013138	4	Black
MF	GO:0008168	methyltransferase activity	15/642	161/14562	0.0931677	2.11325	3.05038	0.00504873	0.247621	0.240794	117019618/117020432/117033163/117029446/117028243/117031606/117025521/117028505/117021281/117017510/117014537/117033411/117032643/117019164/117034271	15	Black
MF	GO:0016667	oxidoreductase activity, acting on a sulfur group of donors	6/642	37/14562	0.162162	3.6782	3.50291	0.00518825	0.247621	0.240794	117012167/117021482/117012407/117013851/117038277/117016206	6	Black
MF	GO:0016836	hydro-lyase activity	7/642	51/14562	0.137255	3.11325	3.24661	0.00671127	0.27417	0.266612	117029187/117032156/117020475/117018642/117027356/117033224/117019323	7	Black
MF	GO:0016712	oxidoreductase activity, acting on paired donors, with incorporation or reduction of molecular oxygen, reduced flavin or flavoprotein as one donor, and incorporation of one atom of oxygen	5/642	28/14562	0.178571	4.0504	3.46966	0.00693429	0.27417	0.266612	117024571/117024573/117026565/117027269/117036539	5	Black
MF	GO:0016874	ligase activity	14/642	152/14562	0.0921053	2.08915	2.89883	0.00731121	0.27417	0.266612	117022541/117014642/117022880/117031868/117012660/117018930/117035469/117029618/117021263/117036773/117016847/117019448/117021488/117033102	14	Black
MF	GO:0004300	enoyl-CoA hydratase activity	3/642	10/14562	0.3	6.80467	3.9433	0.00811187	0.283915	0.276088	117032156/117020475/117033224	3	Black
MF	GO:0001671	ATPase activator activity	4/642	20/14562	0.2	4.53645	3.39871	0.0103166	0.3186	0.309817	117037170/117017894/117014407/117025808	4	Black
MF	GO:0017056	structural constituent of nuclear pore	4/642	20/14562	0.2	4.53645	3.39871	0.0103166	0.3186	0.309817	117031992/117022234/117021245/117024758	4	Black
MF	GO:0140993	histone modifying activity	10/642	98/14562	0.102041	2.31451	2.804	0.0110783	0.323117	0.314209	117025997/117013052/117013110/117027200/117031606/117021281/117017510/117014537/117033411/117022996	10	Black
MF	GO:0003712	transcription coregulator activity	19/642	249/14562	0.0763052	1.73077	2.49782	0.0144034	0.367894	0.357752	117019401/117027808/117025105/117022601/117025494/117015753/117019637/117030520/117035312/117032949/117037806/117013650/117029756/117032360/117033596/117012825/117034012/117035989/117032978	19	Black
MF	GO:0000030	mannosyltransferase activity	4/642	22/14562	0.181818	4.12404	3.14912	0.01453	0.367894	0.357752	117019721/117032213/117023407/117015453	4	Black
MF	GO:0003950	NAD+-protein poly-ADP-ribosyltransferase activity	4/642	23/14562	0.173913	3.94474	3.0352	0.0169896	0.367894	0.357752	117031024/117036875/117023561/117034012	4	Black
MF	GO:1990404	NAD+-protein ADP-ribosyltransferase activity	4/642	23/14562	0.173913	3.94474	3.0352	0.0169896	0.367894	0.357752	117031024/117036875/117023561/117034012	4	Black
MF	GO:0002020	protease binding	3/642	13/14562	0.230769	5.23436	3.2801	0.0175188	0.367894	0.357752	117029604/117028087/117017332	3	Black
MF	GO:0008395	steroid hydroxylase activity	3/642	13/14562	0.230769	5.23436	3.2801	0.0175188	0.367894	0.357752	117024571/117024573/117036539	3	Black
MF	GO:0009982	pseudouridine synthase activity	3/642	13/14562	0.230769	5.23436	3.2801	0.0175188	0.367894	0.357752	117012527/117024143/117036375	3	Black
MF	GO:0051082	unfolded protein binding	9/642	93/14562	0.0967742	2.19506	2.48287	0.0212998	0.430092	0.418235	117037966/117019602/117016544/117013415/117025808/117029650/117015750/117024102/117037283	9	Black
MF	GO:0004659	prenyltransferase activity	3/642	15/14562	0.2	4.53645	2.94286	0.0261089	0.483614	0.470282	117026641/117021605/117024927	3	Black
MF	GO:0008009	chemokine activity	5/642	39/14562	0.128205	2.90798	2.56225	0.0273593	0.483614	0.470282	117026136/117025149/117022233/117016956/117015179	5	Black
MF	GO:0016829	lyase activity	11/642	131/14562	0.0839695	1.90462	2.23355	0.0300911	0.483614	0.470282	117029187/117014353/117032156/117012174/117020475/117022329/117018642/117027356/117033224/117019323/117035465	11	Black
MF	GO:0008175	tRNA methyltransferase activity	3/642	16/14562	0.1875	4.25292	2.79579	0.0311056	0.483614	0.470282	117025521/117032643/117034271	3	Black
MF	GO:0140612	DNA damage sensor activity	3/642	16/14562	0.1875	4.25292	2.79579	0.0311056	0.483614	0.470282	117033262/117025043/117014096	3	Black
MF	GO:0140664	ATP-dependent DNA damage sensor activity	3/642	16/14562	0.1875	4.25292	2.79579	0.0311056	0.483614	0.470282	117033262/117025043/117014096	3	Black
MF	GO:0003713	transcription coactivator activity	8/642	84/14562	0.0952381	2.16021	2.29017	0.0315552	0.483614	0.470282	117027808/117015753/117030520/117032949/117037806/117032360/117035989/117032978	8	Black
MF	GO:0140938	histone H3 methyltransferase activity	4/642	28/14562	0.142857	3.24032	2.54824	0.0330628	0.483614	0.470282	117031606/117021281/117017510/117014537	4	Black
MF	GO:0031490	chromatin DNA binding	5/642	41/14562	0.121951	2.76613	2.43198	0.0331621	0.483614	0.470282	117029310/117031277/117034534/117013138/117016570	5	Black
MF	GO:0042054	histone methyltransferase activity	5/642	41/14562	0.121951	2.76613	2.43198	0.0331621	0.483614	0.470282	117031606/117021281/117017510/117014537/117033411	5	Black
MF	GO:0016757	glycosyltransferase activity	16/642	220/14562	0.0727273	1.64962	2.08501	0.0344522	0.488849	0.475372	117019721/117032213/117027655/117031059/117011893/117023485/117031024/117036164/117036875/117023561/117034012/117031807/117023407/117015453/117015892/117019098	16	Black
MF	GO:0140299	molecular sensor activity	3/642	18/14562	0.166667	3.78037	2.53478	0.042481	0.57339	0.557583	117033262/117025043/117014096	3	Black
MF	GO:0140030	modification-dependent protein binding	7/642	75/14562	0.0933333	2.11701	2.08277	0.0469374	0.57339	0.557583	117022187/117014989/117022990/117034862/117021281/117031643/117018629	7	Black
MF	GO:0016417	S-acyltransferase activity	3/642	19/14562	0.157895	3.58141	2.41796	0.0488438	0.57339	0.557583	117023479/117019822/117021393	3	Black
BP	GO:0044255	cellular lipid metabolic process	26/205	455/14100	0.0571429	3.93031	7.71747	2.41608e-09	2.17209e-06	2.13325e-06	117032882/117011944/117025612/117027017/117030558/117031938/117021738/117016123/117030228/117036306/117019491/117015103/117032059/117022795/117021301/117022557/117033225/117021353/117012328/117033866/117025182/117026522/117022408/117016210/117024180/117019241	26	Purple
BP	GO:0006635	fatty acid beta-oxidation	8/205	28/14100	0.285714	19.6516	11.9994	4.21765e-09	2.17209e-06	2.13325e-06	117011944/117025612/117027017/117030558/117036306/117019491/117022557/117033225	8	Purple
BP	GO:0019395	fatty acid oxidation	8/205	31/14100	0.258065	17.7498	11.3397	1.03116e-08	2.86214e-06	2.81095e-06	117011944/117025612/117027017/117030558/117036306/117019491/117022557/117033225	8	Purple
BP	GO:0009062	fatty acid catabolic process	9/205	44/14100	0.204545	14.0687	10.5456	1.11151e-08	2.86214e-06	2.81095e-06	117032882/117011944/117025612/117027017/117030558/117036306/117019491/117022557/117033225	9	Purple
BP	GO:0072329	monocarboxylic acid catabolic process	9/205	49/14100	0.183673	12.6332	9.90795	3.02497e-08	6.23144e-06	6.11999e-06	117032882/117011944/117025612/117027017/117030558/117036306/117019491/117022557/117033225	9	Purple
BP	GO:0034440	lipid oxidation	8/205	36/14100	0.222222	15.2846	10.4233	3.71626e-08	6.37957e-06	6.26548e-06	117011944/117025612/117027017/117030558/117036306/117019491/117022557/117033225	8	Purple
BP	GO:0030258	lipid modification	11/205	90/14100	0.122222	8.4065	8.56165	7.15872e-08	1.05336e-05	1.03452e-05	117011944/117025612/117027017/117030558/117036306/117019491/117032059/117022557/117033225/117025182/117019241	11	Purple
BP	GO:0016054	organic acid catabolic process	11/205	112/14100	0.0982143	6.75523	7.42738	6.83373e-07	7.82082e-05	7.68095e-05	117032882/117011944/117025612/117027017/117030558/117020824/117036306/117019491/117022557/117033225/117011745	11	Purple
BP	GO:0046395	carboxylic acid catabolic process	11/205	112/14100	0.0982143	6.75523	7.42738	6.83373e-07	7.82082e-05	7.68095e-05	117032882/117011944/117025612/117027017/117030558/117020824/117036306/117019491/117022557/117033225/117011745	11	Purple
BP	GO:0044242	cellular lipid catabolic process	10/205	92/14100	0.108696	7.47614	7.56944	8.66647e-07	8.92647e-05	8.76682e-05	117032882/117011944/117025612/117027017/117030558/117036306/117019491/117015103/117022557/117033225	10	Purple
BP	GO:0016042	lipid catabolic process	11/205	120/14100	0.0916667	6.30488	7.0885	1.36589e-06	0.000127897	0.00012561	117032882/117011944/117025612/117027017/117030558/117036306/117019491/117015103/117022557/117033225/117026522	11	Purple
BP	GO:0006631	fatty acid metabolic process	11/205	129/14100	0.0852713	5.865	6.74227	2.79368e-06	0.000239791	0.000235502	117032882/117011944/117025612/117027017/117030558/117021738/117036306/117019491/117022557/117033225/117021353	11	Purple
BP	GO:0044282	small molecule catabolic process	11/205	143/14100	0.0769231	5.29081	6.26401	7.59663e-06	0.000601887	0.000591122	117032882/117011944/117025612/117027017/117030558/117020824/117036306/117019491/117022557/117033225/117011745	11	Purple
BP	GO:0044248	cellular catabolic process	17/205	353/14100	0.0481586	3.31237	5.34421	1.6009e-05	0.00117781	0.00115674	117032882/117011944/117025612/117027017/117030558/117020824/117036066/117036306/117019491/117015103/117017897/117022557/117033225/117036244/117036372/117011701/117011745	17	Purple
BP	GO:0051923	sulfation	4/205	19/14100	0.210526	14.4801	7.14159	0.000141713	0.00973093	0.0095569	117020128/117020314/117020859/117022622	4	Purple
BP	GO:0032787	monocarboxylic acid metabolic process	11/205	200/14100	0.055	3.78293	4.8145	0.00016616	0.0106965	0.0105052	117032882/117011944/117025612/117027017/117030558/117021738/117036306/117019491/117022557/117033225/117021353	11	Purple
BP	GO:0006082	organic acid metabolic process	16/205	404/14100	0.039604	2.72398	4.27039	0.000280054	0.016968	0.0166645	117032882/117011944/117025612/117027017/117030558/117021738/117020824/117036306/117019491/117022557/117033225/117021353/117023137/117035077/117022526/117011745	16	Purple
BP	GO:0006790	sulfur compound metabolic process	9/205	159/14100	0.0566038	3.89324	4.45633	0.000528975	0.0286854	0.0281724	117021738/117014447/117016457/117017897/117020128/117020314/117020859/117022622/117022526	9	Purple
BP	GO:0043436	oxoacid metabolic process	15/205	386/14100	0.0388601	2.67282	4.04764	0.000529149	0.0286854	0.0281724	117032882/117011944/117025612/117027017/117030558/117021738/117020824/117036306/117019491/117022557/117033225/117021353/117023137/117022526/117011745	15	Purple
BP	GO:0006665	sphingolipid metabolic process	6/205	76/14100	0.0789474	5.43004	4.70349	0.000823776	0.0424245	0.0416657	117031938/117015103/117033866/117022408/117016210/117024180	6	Purple
BP	GO:0019752	carboxylic acid metabolic process	14/205	383/14100	0.0365535	2.51417	3.6491	0.00145164	0.0711995	0.0699262	117032882/117011944/117025612/117027017/117030558/117021738/117020824/117036306/117019491/117022557/117033225/117021353/117023137/117011745	14	Purple
BP	GO:0007009	plasma membrane organization	5/205	60/14100	0.0833333	5.73171	4.4612	0.00176655	0.0827066	0.0812275	117026180/117016657/117032979/117020184/117012668	5	Purple
BP	GO:0061061	muscle structure development	5/205	68/14100	0.0735294	5.05739	4.07364	0.00307097	0.137526	0.135067	117032979/117020184/117012621/117036052/117021525	5	Purple
BP	GO:0042692	muscle cell differentiation	4/205	47/14100	0.0851064	5.85366	4.04833	0.00474882	0.201628	0.198022	117032979/117020184/117012621/117036052	4	Purple
BP	GO:0046785	microtubule polymerization	3/205	24/14100	0.125	8.59756	4.52462	0.00489389	0.201628	0.198022	117030061/117021773/117018893	3	Purple
BP	GO:0006643	membrane lipid metabolic process	6/205	109/14100	0.0550459	3.78608	3.5467	0.0051454	0.203837	0.200192	117031938/117015103/117033866/117022408/117016210/117024180	6	Purple
BP	GO:0006672	ceramide metabolic process	4/205	50/14100	0.08	5.50244	3.87379	0.00592817	0.226149	0.222104	117031938/117015103/117016210/117024180	4	Purple
BP	GO:0051258	protein polymerization	6/205	122/14100	0.0491803	3.38265	3.2104	0.0088024	0.323803	0.318011	117035992/117030061/117011970/117021773/117028776/117018893	6	Purple
BP	GO:0006641	triglyceride metabolic process	3/205	30/14100	0.1	6.87805	3.91461	0.00921029	0.327124	0.321274	117030228/117022795/117021301	3	Purple
BP	GO:0010256	endomembrane system organization	8/205	206/14100	0.038835	2.67109	2.93468	0.0105761	0.352606	0.346299	117026180/117016657/117032979/117020184/117015677/117017511/117012668/117012135	8	Purple
BP	GO:0050764	regulation of phagocytosis	2/205	11/14100	0.181818	12.5055	4.63666	0.0106124	0.352606	0.346299	117032979/117016301	2	Purple
BP	GO:0043603	amide metabolic process	7/205	169/14100	0.0414201	2.8489	2.93702	0.0118236	0.375496	0.36878	117031938/117021738/117015103/117017897/117033866/117016210/117024180	7	Purple
BP	GO:0051239	regulation of multicellular organismal process	13/205	439/14100	0.0296128	2.03678	2.68052	0.0120304	0.375496	0.36878	117016657/117029091/117028553/117019381/117016301/117030477/117017279/117031472/117026522/117015914/117037039/117015018/117021086	13	Purple
BP	GO:0051146	striated muscle cell differentiation	3/205	34/14100	0.0882353	6.06887	3.59424	0.0130119	0.385984	0.379081	117020184/117012621/117036052	3	Purple
BP	GO:0019432	triglyceride biosynthetic process	2/205	13/14100	0.153846	10.5816	4.198	0.0147659	0.385984	0.379081	117030228/117021301	2	Purple
BP	GO:0022600	digestive system process	2/205	13/14100	0.153846	10.5816	4.198	0.0147659	0.385984	0.379081	117023258/117037039	2	Purple
BP	GO:0046460	neutral lipid biosynthetic process	2/205	13/14100	0.153846	10.5816	4.198	0.0147659	0.385984	0.379081	117030228/117021301	2	Purple
BP	GO:0046463	acylglycerol biosynthetic process	2/205	13/14100	0.153846	10.5816	4.198	0.0147659	0.385984	0.379081	117030228/117021301	2	Purple
BP	GO:0048738	cardiac muscle tissue development	2/205	13/14100	0.153846	10.5816	4.198	0.0147659	0.385984	0.379081	117012621/117036052	2	Purple
BP	GO:0048646	anatomical structure formation involved in morphogenesis	6/205	137/14100	0.0437956	3.01228	2.87476	0.0149897	0.385984	0.379081	117012102/117020184/117036052/117032409/117015018/117021086	6	Purple
BP	GO:0042130	negative regulation of T cell proliferation	2/205	14/14100	0.142857	9.82578	4.01296	0.0170637	0.409951	0.402619	117031472/117026522	2	Purple
BP	GO:0071901	negative regulation of protein serine/threonine kinase activity	2/205	14/14100	0.142857	9.82578	4.01296	0.0170637	0.409951	0.402619	117018623/117028553	2	Purple
BP	GO:0046486	glycerolipid metabolic process	7/205	182/14100	0.0384615	2.6454	2.7137	0.0171511	0.409951	0.402619	117016123/117030228/117022795/117021301/117012328/117025182/117019241	7	Purple
BP	GO:0001816	cytokine production	5/205	105/14100	0.047619	3.27526	2.84237	0.0185308	0.409951	0.402619	117028553/117019381/117020756/117030477/117017279	5	Purple
BP	GO:0072359	circulatory system development	6/205	144/14100	0.0416667	2.86585	2.73351	0.0187157	0.409951	0.402619	117012621/117036052/117021525/117032409/117015018/117021086	6	Purple
BP	GO:0098661	inorganic anion transmembrane transport	3/205	39/14100	0.0769231	5.29081	3.25915	0.0188508	0.409951	0.402619	117024695/117026180/117034794	3	Purple
BP	GO:0032945	negative regulation of mononuclear cell proliferation	2/205	15/14100	0.133333	9.17073	3.84565	0.0195025	0.409951	0.402619	117031472/117026522	2	Purple
BP	GO:0050672	negative regulation of lymphocyte proliferation	2/205	15/14100	0.133333	9.17073	3.84565	0.0195025	0.409951	0.402619	117031472/117026522	2	Purple
BP	GO:0070664	negative regulation of leukocyte proliferation	2/205	15/14100	0.133333	9.17073	3.84565	0.0195025	0.409951	0.402619	117031472/117026522	2	Purple
BP	GO:0008610	lipid biosynthetic process	9/205	278/14100	0.0323741	2.22671	2.50911	0.0205647	0.423632	0.416056	117032882/117021738/117016123/117030228/117032059/117021301/117012328/117016210/117024180	9	Purple
BP	GO:0051241	negative regulation of multicellular organismal process	5/205	109/14100	0.0458716	3.15507	2.74342	0.0214129	0.429061	0.421387	117028553/117031472/117026522/117015914/117037039	5	Purple
BP	GO:0002040	sprouting angiogenesis	2/205	16/14100	0.125	8.59756	3.69329	0.0220779	0.429061	0.421387	117032409/117021086	2	Purple
BP	GO:0007020	microtubule nucleation	2/205	16/14100	0.125	8.59756	3.69329	0.0220779	0.429061	0.421387	117021773/117018893	2	Purple
BP	GO:0006094	gluconeogenesis	2/205	17/14100	0.117647	8.09182	3.55367	0.0247854	0.464163	0.455861	117031987/117032108	2	Purple
BP	GO:0032922	circadian regulation of gene expression	2/205	17/14100	0.117647	8.09182	3.55367	0.0247854	0.464163	0.455861	117029091/117013295	2	Purple
BP	GO:0006638	neutral lipid metabolic process	3/205	44/14100	0.0681818	4.68958	2.97724	0.025919	0.468361	0.459984	117030228/117022795/117021301	3	Purple
BP	GO:0006639	acylglycerol metabolic process	3/205	44/14100	0.0681818	4.68958	2.97724	0.025919	0.468361	0.459984	117030228/117022795/117021301	3	Purple
BP	GO:1901137	carbohydrate derivative biosynthetic process	10/205	340/14100	0.0294118	2.02296	2.31915	0.0271327	0.474154	0.465674	117032856/117036095/117032291/117017690/117016457/117016404/117022795/117014050/117022526/117034066	10	Purple
BP	GO:0019319	hexose biosynthetic process	2/205	18/14100	0.111111	7.64228	3.42502	0.0276206	0.474154	0.465674	117031987/117032108	2	Purple
BP	GO:0046856	phosphatidylinositol dephosphorylation	2/205	18/14100	0.111111	7.64228	3.42502	0.0276206	0.474154	0.465674	117025182/117019241	2	Purple
BP	GO:0001676	long-chain fatty acid metabolic process	2/205	19/14100	0.105263	7.24005	3.3059	0.0305793	0.499948	0.491007	117025612/117021738	2	Purple
BP	GO:0007586	digestion	2/205	19/14100	0.105263	7.24005	3.3059	0.0305793	0.499948	0.491007	117023258/117037039	2	Purple
BP	GO:0046364	monosaccharide biosynthetic process	2/205	19/14100	0.105263	7.24005	3.3059	0.0305793	0.499948	0.491007	117031987/117032108	2	Purple
BP	GO:0014706	striated muscle tissue development	2/205	20/14100	0.1	6.87805	3.19513	0.0336574	0.533341	0.523802	117012621/117036052	2	Purple
BP	GO:0043405	regulation of MAP kinase activity	2/205	20/14100	0.1	6.87805	3.19513	0.0336574	0.533341	0.523802	117018623/117028553	2	Purple
BP	GO:0031109	microtubule polymerization or depolymerization	3/205	52/14100	0.0576923	3.96811	2.60445	0.039778	0.620778	0.609676	117030061/117021773/117018893	3	Purple
BP	GO:0060537	muscle tissue development	2/205	23/14100	0.0869565	5.98091	2.90375	0.0435676	0.657551	0.645791	117012621/117036052	2	Purple
BP	GO:0050900	leukocyte migration	4/205	91/14100	0.043956	3.02332	2.35192	0.0436141	0.657551	0.645791	117020756/117021908/117038336/117021086	4	Purple
BP	GO:0001817	regulation of cytokine production	4/205	94/14100	0.0425532	2.92683	2.27663	0.0481504	0.657551	0.645791	117028553/117019381/117030477/117017279	4	Purple
CC	GO:0032589	neuron projection membrane	3/185	20/13343	0.15	10.8186	5.21035	0.00251268	0.166675	0.162222	117023451/117029973/117035173	3	Purple
CC	GO:0032590	dendrite membrane	3/185	20/13343	0.15	10.8186	5.21035	0.00251268	0.166675	0.162222	117023451/117029973/117035173	3	Purple
CC	GO:1905354	exoribonuclease complex	3/185	20/13343	0.15	10.8186	5.21035	0.00251268	0.166675	0.162222	117026083/117037816/117027245	3	Purple
CC	GO:0031253	cell projection membrane	4/185	48/13343	0.0833333	6.01036	4.12332	0.00432594	0.215216	0.209467	117023451/117029973/117019655/117035173	4	Purple
CC	GO:0005901	caveola	2/185	10/13343	0.2	14.4249	5.03556	0.00799711	0.318285	0.309783	117026243/117038336	2	Purple
CC	GO:0031256	leading edge membrane	3/185	32/13343	0.09375	6.76166	3.86917	0.00968055	0.321072	0.312495	117023451/117029973/117035173	3	Purple
CC	GO:0044853	plasma membrane raft	2/185	13/13343	0.153846	11.096	4.31827	0.0134886	0.347203	0.337928	117026243/117038336	2	Purple
CC	GO:0030018	Z disc	3/185	39/13343	0.0769231	5.54802	3.3726	0.016623	0.347203	0.337928	117036438/117036052/117021525	3	Purple
CC	GO:0048471	perinuclear region of cytoplasm	3/185	40/13343	0.075	5.40932	3.31153	0.0177913	0.347203	0.337928	117023558/117021746/117019241	3	Purple
CC	GO:0031674	I band	3/185	42/13343	0.0714286	5.15174	3.19532	0.020262	0.347203	0.337928	117036438/117036052/117021525	3	Purple
CC	GO:0000178	exosome (RNase complex)	2/185	17/13343	0.117647	8.48521	3.66168	0.0226816	0.347203	0.337928	117026083/117037816	2	Purple
CC	GO:0000795	synaptonemal complex	2/185	17/13343	0.117647	8.48521	3.66168	0.0226816	0.347203	0.337928	117016282/117036133	2	Purple
CC	GO:0099086	synaptonemal structure	2/185	17/13343	0.117647	8.48521	3.66168	0.0226816	0.347203	0.337928	117016282/117036133	2	Purple
CC	GO:0035371	microtubule plus-end	2/185	19/13343	0.105263	7.59203	3.40942	0.0280085	0.398121	0.387486	117030061/117021773	2	Purple
CC	GO:1990752	microtubule end	2/185	22/13343	0.0909091	6.55676	3.0929	0.036828	0.472611	0.459986	117030061/117021773	2	Purple
MF	GO:0016408	C-acyltransferase activity	4/209	14/14562	0.285714	19.907	8.5405	3.68695e-05	0.0120195	0.0115266	117011944/117030558/117016210/117024180	4	Purple
MF	GO:0016747	acyltransferase activity, transferring groups other than amino-acyl groups	10/209	161/14562	0.0621118	4.32762	5.12327	0.000110464	0.0174494	0.0167339	117011944/117030558/117030228/117020774/117021301/117033225/117019158/117026926/117016210/117024180	10	Purple
MF	GO:0050660	flavin adenine dinucleotide binding	7/209	81/14562	0.0864198	6.02127	5.46832	0.000160577	0.0174494	0.0167339	117025612/117027017/117012846/117024181/117018751/117014652/117029356	7	Purple
MF	GO:0016746	acyltransferase activity	14/209	440/14562	0.0318182	2.21692	3.12779	0.00455737	0.278788	0.267356	117011944/117030558/117023531/117030228/117020774/117021301/117033225/117016177/117019158/117021722/117011701/117026926/117016210/117024180	14	Purple
MF	GO:0016836	hydro-lyase activity	4/209	51/14562	0.0784314	5.46468	3.85411	0.00608411	0.278788	0.267356	117015005/117036306/117019491/117011745	4	Purple
MF	GO:0016835	carbon-oxygen lyase activity	4/209	53/14562	0.0754717	5.25846	3.74774	0.00697284	0.278788	0.267356	117015005/117036306/117019491/117011745	4	Purple
MF	GO:0008146	sulfotransferase activity	4/209	54/14562	0.0740741	5.16108	3.69655	0.0074477	0.278788	0.267356	117020128/117020314/117020859/117022622	4	Purple
MF	GO:0051015	actin filament binding	7/209	157/14562	0.044586	3.10651	3.20225	0.0075605	0.278788	0.267356	117035992/117016657/117021746/117036052/117011970/117014666/117037266	7	Purple
MF	GO:0004300	enoyl-CoA hydratase activity	2/209	10/14562	0.2	13.9349	4.93742	0.00855178	0.278788	0.267356	117036306/117019491	2	Purple
MF	GO:0050308	sugar-phosphatase activity	2/209	10/14562	0.2	13.9349	4.93742	0.00855178	0.278788	0.267356	117031987/117032108	2	Purple
MF	GO:0019203	carbohydrate phosphatase activity	2/209	11/14562	0.181818	12.6681	4.67141	0.010354	0.306856	0.294272	117031987/117032108	2	Purple
MF	GO:0045236	CXCR chemokine receptor binding	2/209	12/14562	0.166667	11.6124	4.43784	0.0123083	0.334375	0.320663	117021908/117037039	2	Purple
MF	GO:1901505	carbohydrate derivative transmembrane transporter activity	3/209	35/14562	0.0857143	5.97211	3.55373	0.0136087	0.341265	0.327271	117014306/117020183/117032252	3	Purple
MF	GO:0015932	nucleobase-containing compound transmembrane transporter activity	3/209	37/14562	0.0810811	5.6493	3.41686	0.0158224	0.35154	0.337124	117014306/117020183/117032252	3	Purple
MF	GO:0003779	actin binding	9/209	272/14562	0.0330882	2.30541	2.62248	0.016846	0.35154	0.337124	117035992/117016657/117021746/117036052/117021525/117011970/117014666/117028776/117037266	9	Purple
MF	GO:0016782	transferase activity, transferring sulphur-containing groups	4/209	69/14562	0.057971	4.03911	3.05344	0.0172535	0.35154	0.337124	117020128/117020314/117020859/117022622	4	Purple
MF	GO:0004252	serine-type endopeptidase activity	6/209	154/14562	0.038961	2.7146	2.58118	0.0237395	0.45524	0.436572	117038282/117025799/117036808/117030225/117030887/117021348	6	Purple
MF	GO:0016627	oxidoreductase activity, acting on the CH-CH group of donors	3/209	45/14562	0.0666667	4.64498	2.95502	0.0265911	0.481595	0.461846	117025612/117027017/117012846	3	Purple
MF	GO:0008236	serine-type peptidase activity	6/209	165/14562	0.0363636	2.53362	2.39068	0.0318323	0.506421	0.485654	117038282/117025799/117036808/117030225/117030887/117021348	6	Purple
MF	GO:0017171	serine hydrolase activity	6/209	166/14562	0.0361446	2.51836	2.37414	0.0326469	0.506421	0.485654	117038282/117025799/117036808/117030225/117030887/117021348	6	Purple
MF	GO:0034593	phosphatidylinositol bisphosphate phosphatase activity	2/209	20/14562	0.1	6.96746	3.22248	0.0328732	0.506421	0.485654	117025182/117019241	2	Purple
MF	GO:0004497	monooxygenase activity	4/209	88/14562	0.0454545	3.16703	2.46042	0.0378079	0.506421	0.485654	117014652/117026835/117026840/117035077	4	Purple
MF	GO:0009055	electron transfer activity	2/209	22/14562	0.0909091	6.33406	3.02123	0.039229	0.506421	0.485654	117018751/117037552	2	Purple
MF	GO:0016758	hexosyltransferase activity	5/209	131/14562	0.0381679	2.65934	2.30208	0.0405216	0.506421	0.485654	117032291/117017690/117016457/117032059/117014050	5	Purple
MF	GO:0016829	lyase activity	5/209	131/14562	0.0381679	2.65934	2.30208	0.0405216	0.506421	0.485654	117032856/117015005/117036306/117019491/117011745	5	Purple
MF	GO:0052689	carboxylic ester hydrolase activity	5/209	131/14562	0.0381679	2.65934	2.30208	0.0405216	0.506421	0.485654	117032882/117018409/117033866/117026522/117025747	5	Purple
MF	GO:0016298	lipase activity	4/209	91/14562	0.043956	3.06262	2.38171	0.0419428	0.506421	0.485654	117032882/117033866/117026522/117025747	4	Purple
MF	GO:0015485	cholesterol binding	2/209	25/14562	0.08	5.57397	2.762	0.0495468	0.556974	0.534134	117016657/117036938	2	Purple
MF	GO:0052866	phosphatidylinositol phosphate phosphatase activity	2/209	25/14562	0.08	5.57397	2.762	0.0495468	0.556974	0.534134	117025182/117019241	2	Purple

## Sheet: Table S7.
Table S7. Detailed results of KEGG pathway enrichment analysis of genes from WGCNA modules.
Category	Subcategory	KEGG ID	Description	Gene Ratio	Background Ratio	Rich Factor	Fold Enrichment	z-score	p-value	Adjusted p-value	q-value	Gene IDs	Count	Module
Metabolism	Carbohydrate metabolism	rfq00020	Citrate cycle (TCA cycle)	10/368	34/8608	0.294118	6.8798	7.25932	9.4356e-07	0.000251481	0.000244755	117029187/117028502/117012167/117023479/117018642/117018802/117015923/117012136/117021488/117033102	10	Black
Metabolism	Global and overview maps	rfq01200	Carbon metabolism	19/368	127/8608	0.149606	3.49949	5.99674	1.64906e-06	0.000251481	0.000244755	117029187/117022138/117028502/117012167/117023479/117018642/117035138/117036448/117025706/117018802/117015923/117031628/117017512/117012136/117021263/117036773/117037709/117021488/117033102	19	Black
Metabolism	Carbohydrate metabolism	rfq00640	Propanoate metabolism	10/368	38/8608	0.263158	6.15561	6.73081	2.91802e-06	0.000296665	0.00028873	117022138/117012167/117020475/117033224/117025706/117029227/117021263/117036773/117021488/117033102	10	Black
Metabolism	Global and overview maps	rfq01210	2-Oxocarboxylic acid metabolism	8/368	32/8608	0.25	5.84783	5.80585	4.40845e-05	0.00336144	0.00327153	117029187/117028777/117028502/117012167/117023479/117018802/117015923/117012136	8	Black
Metabolism	Amino acid metabolism	rfq00280	Valine, leucine and isoleucine degradation	10/368	52/8608	0.192308	4.49833	5.34703	5.71725e-05	0.00348752	0.00339424	117036024/117032156/117028777/117012167/117033224/117025706/117012660/117024983/117021263/117036773	10	Black
Metabolism	Amino acid metabolism	rfq00310	Lysine degradation	9/368	66/8608	0.136364	3.18972	3.7737	0.00184923	0.0940027	0.0914884	117012167/117023479/117033224/117023401/117031606/117021281/117012730/117017510/117014537	9	Black
Organismal Systems	Immune system	rfq04622	RIG-I-like receptor signaling pathway	9/368	68/8608	0.132353	3.09591	3.66677	0.00228428	0.0995294	0.0968673	117014567/117012664/117030152/117014466/117026302/117025303/117020595/117014671/117020338	9	Black
Metabolism	Carbohydrate metabolism	rfq00630	Glyoxylate and dicarboxylate metabolism	6/368	34/8608	0.176471	4.12788	3.86175	0.00285151	0.108714	0.105806	117029187/117028502/117012167/117035138/117021263/117036773	6	Black
Human Diseases	Cardiovascular disease	rfq05417	Lipid and atherosclerosis	18/368	215/8608	0.0837209	1.95834	3.00723	0.00486039	0.164713	0.160308	117026472/117029604/117025669/117014466/117026302/117026373/117026565/117027269/117031216/117031218/117020595/117014430/117014490/117014474/117020362/117020338/117038097/117031964	18	Black
Organismal Systems	Immune system	rfq04657	IL-17 signaling pathway	10/368	93/8608	0.107527	2.51519	3.10459	0.00618047	0.188504	0.183463	117017580/117026136/117030152/117030050/117014466/117026302/117031216/117031218/117020595/117020338	10	Black
Organismal Systems	Endocrine system	rfq03320	PPAR signaling pathway	9/368	82/8608	0.109756	2.56734	3.01358	0.00805592	0.210361	0.204734	117022138/117026851/117026812/117036539/117037682/117037394/117028533/117014490/117035994	9	Black
Metabolism	Metabolism of cofactors and vitamins	rfq00785	Lipoic acid metabolism	4/368	20/8608	0.2	4.67826	3.48015	0.00923878	0.210361	0.204734	117012167/117023479/117035138/117012136	4	Black
Metabolism	Glycan biosynthesis and metabolism	rfq00563	Glycosylphosphatidylinositol (GPI)-anchor biosynthesis	5/368	31/8608	0.16129	3.77279	3.26826	0.00943203	0.210361	0.204734	117031807/117023407/117015453/117013855/117015999	5	Black
Metabolism	Amino acid metabolism	rfq00380	Tryptophan metabolism	6/368	44/8608	0.136364	3.18972	3.07725	0.0104636	0.210361	0.204734	117012174/117012167/117023479/117033224/117027260/117030182	6	Black
Metabolism	Lipid metabolism	rfq00591	Linoleic acid metabolism	5/368	32/8608	0.15625	3.65489	3.17955	0.0107963	0.210361	0.204734	117024571/117024573/117026565/117027269/117030140	5	Black
Metabolism	Metabolism of terpenoids and polyketides	rfq00900	Terpenoid backbone biosynthesis	4/368	21/8608	0.190476	4.45549	3.3503	0.0110353	0.210361	0.204734	117026641/117021605/117035465/117017700	4	Black
Genetic Information Processing	Replication and repair	rfq03460	Fanconi anemia pathway	6/368	50/8608	0.12	2.80696	2.7079	0.0190334	0.341482	0.332348	117014414/117018967/117034475/117034898/117014096/117031533	6	Black
Human Diseases	Infectious disease: viral	rfq05171	Coronavirus disease - COVID-19	28/368	450/8608	0.0622222	1.45546	2.09725	0.0287594	0.48377	0.470831	117014567/117031654/117029604/117014466/117019683/117020106/117020311/117023606/117023694/117023728/117023768/117024145/117024753/117025805/117026302/117027377/117031216/117031218/117035521/117036697/117038296/117038302/117020595/117032206/117026314/117033879/117014474/117020338	28	Black
Human Diseases	Infectious disease: bacterial	rfq05152	Tuberculosis	13/368	170/8608	0.0764706	1.78875	2.19497	0.0301365	0.48377	0.470831	117033554/117027808/117026472/117035215/117030152/117016544/117025669/117016884/117026302/117026373/117020595/117014893/117020338	13	Black
Genetic Information Processing	Transcription	rfq03022	Basal transcription factors	5/368	42/8608	0.119048	2.78468	2.45009	0.0322792	0.489307	0.476219	117023077/117030305/117017853/117025218/117022996	5	Black
Metabolism	Glycan biosynthesis and metabolism	rfq00511	Other glycan degradation	3/368	17/8608	0.176471	4.12788	2.72796	0.0337435	0.489307	0.476219	117023931/117020812/117025643	3	Black
Metabolism	Amino acid metabolism	rfq00260	Glycine, serine and threonine metabolism	5/368	43/8608	0.116279	2.71992	2.38927	0.0352943	0.489307	0.476219	117012167/117023921/117035138/117017512/117012730	5	Black
Organismal Systems	Immune system	rfq04623	Cytosolic DNA-sensing pathway	7/368	74/8608	0.0945946	2.21269	2.21399	0.0381364	0.505722	0.492196	117014567/117029604/117030152/117033565/117014466/117019822/117029172	7	Black
Metabolism	Lipid metabolism	rfq00071	Fatty acid degradation	11/127	45/8608	0.244444	16.5683	12.8127	3.08934e-11	7.32174e-09	7.25183e-09	117011944/117025612/117027017/117012846/117030558/117021738/117036306/117019491/117022557/117033225/117026835	11	Purple
Metabolism	Global and overview maps	rfq01212	Fatty acid metabolism	11/127	58/8608	0.189655	12.8547	11.0848	5.894e-10	6.98439e-08	6.9177e-08	117011944/117025612/117027017/117012846/117030558/117021738/117036306/117022557/117033225/117024890/117026926	11	Purple
Metabolism	Amino acid metabolism	rfq00280	Valine, leucine and isoleucine degradation	8/127	52/8608	0.153846	10.4276	8.34397	7.85702e-07	6.20705e-05	6.14777e-05	117011944/117027017/117030558/117020824/117036306/117022557/117033225/117021353	8	Purple
Metabolism	Lipid metabolism	rfq00062	Fatty acid elongation	4/127	27/8608	0.148148	10.0414	5.75776	0.000609655	0.0361221	0.0357771	117011944/117036306/117022557/117033225	4	Purple
Organismal Systems	Endocrine system	rfq03320	PPAR signaling pathway	6/127	82/8608	0.0731707	4.95948	4.40835	0.00128406	0.0608643	0.0602831	117025612/117027017/117021738/117022795/117026835/117026926	6	Purple
Metabolism	Carbohydrate metabolism	rfq00650	Butanoate metabolism	3/127	24/8608	0.125	8.47244	4.48567	0.00506153	0.19993	0.198021	117030558/117036306/117022557	3	Purple
Metabolism	Lipid metabolism	rfq00600	Sphingolipid metabolism	4/127	55/8608	0.0727273	4.92942	3.5773	0.00862733	0.292097	0.289308	117031938/117015103/117022408/117016210	4	Purple
Metabolism	Nucleotide metabolism	rfq00230	Purine metabolism	6/127	137/8608	0.0437956	2.96845	2.84198	0.0156724	0.464296	0.459862	117032856/117036095/117031650/117022526/117037481/117034066	6	Purple
Organismal Systems	Digestive system	rfq04975	Fat digestion and absorption	3/127	43/8608	0.0697674	4.7288	2.99947	0.0252092	0.559307	0.553967	117030558/117030228/117026522	3	Purple
Metabolism	Amino acid metabolism	rfq00380	Tryptophan metabolism	3/127	44/8608	0.0681818	4.62133	2.94687	0.0267693	0.559307	0.553967	117030558/117036306/117022557	3	Purple
Metabolism	Lipid metabolism	rfq00120	Primary bile acid biosynthesis	2/127	18/8608	0.111111	7.53106	3.39412	0.0283194	0.559307	0.553967	117024890/117026926	2	Purple
Metabolism	Metabolism of other amino acids	rfq00430	Taurine and hypotaurine metabolism	2/127	18/8608	0.111111	7.53106	3.39412	0.0283194	0.559307	0.553967	117014652/117017897	2	Purple
Organismal Systems	Immune system	rfq04610	Complement and coagulation cascades	4/127	86/8608	0.0465116	3.15254	2.4549	0.0379944	0.668767	0.662381	117025221/117025359/117015914/117023787	4	Purple
Metabolism	Global and overview maps	rfq01200	Carbon metabolism	5/127	127/8608	0.0393701	2.66849	2.31795	0.0395052	0.668767	0.662381	117030558/117036306/117031987/117032108/117023137	5	Purple

## Sheet: Table S8.
Table S8. Results of branch-site model analyses for detecting positive selection on the ACTC1 gene.
Foreground branch	LnL (Null)	LnL (Alternative)	p -value	Positively selected sites
Rhinolophus osgoodi	−4509.365619	−4509.365623	＞0.05	None
The Rhinolophus genus	−4509.36545	−4509.365608	＞0.05	None
All echolocating bats	−4509.365622	−4509.365450	＞0.05	None
